# Supplementary material for: Metagenomic analysis revealed the potential role of gut microbiome in gout
Source: NPJ Biofilms Microbiomes. 2021 Aug 9;7:66. doi: 10.1038/s41522-021-00235-2 (PMC8352958; doi:10.1038/s41522-021-00235-2)
Supplement: Supplementary file 2 — Supplementary Data 1 [file 41522_2021_235_MOESM2_ESM.xlsx]

## Sheet: Table S1
Supplementary Table 1 Phenotype of all participants.
Stage	Sample ID	Individual ID	Sampling Time	Demographics		Gout status							Serum clinical indices						Drugs for treatment											Dietary habits
				Age	BMI (Body mass index, kg/m2)	Gout duration (Year)	Tophus (N, No; Y, Yes)	Arthralgia (N, No; Y, Yes)	VAS (visual alogue scale/score)	JSS ( joint swelling scores)	JTS (joint tenderness scores)	Curative Effect	SUA (Serum uric acid, μmol/L)	SCr (Serum creatinine, μmol/L)	Urea (Blood urea nitrogen, mmol/L)	CRP (C-reaction protein, mg/L)	ESR (Erythrocyte sedimentation rate, mm/h)	eGFR (estimated glomerular filtration rate, ml/min)	Benzbromarone	Allopurinol	Febuxostat	Colchicine	Celecoxib	Etoricoxib	Betamethasone	Voltaren	SimiaoWan	HCO3	Traditiol Chinese Medicine	Probiotics	Completely vegetable-based diet	Drinking	Locally food diet
Discovery samples	C01	C01	Control	25	24.22								289	86	5.15	1.1	2	108.42															Y
	C02	C02	Control	24	17.44								334	93	5.38	0.3	2	98.64														Y
	C06	C06	Control	22	25.56								444	83	3.34	0.6	13	114.79												Y		Y	Y
	C07	C07	Control	22	21.72								390	77	4.99	0.02	30	125.69												Y		Y	Y
	C12	C12	Control	25	24.38								287	86	4.16	1.6	2	107.66														Y	Y
	C17	C17	Control	31	37.14								364	106	5	0.9	2	80.17														Y	Y
	C23	C23	Control	57	20.76								260	87	5.27	3.1	12	84.79
	C24	C24	Control	25	23.88								364	90	5.48	1	2	101.91
	C27	C27	Control	25	22.49								366	80	3.4	5	7	117.5														Y
	C30	C30	Control	26	20.91								328	80	4.3	0	3	116.68
	C31	C31	Control	45	24.38								389	89	4.2	3	12	103.23												Y			Y
	C32	C32	Control	55	23.51								369	82	5.03	1.37	22	92.38														Y
	C33	C33	Control	43	24.49								301	93	4.44	0.12	28	86.31
	C34	C34	Control	28	23.51								302	98	4.7	0.01	3	90.02
	C35	C35	Control	39	22.15								407	92	5.81	0.1	2	89.94
	C36	C36	Control	49	22.13								336	93	5.2	0.9	5	82.76
	C37	C37	Control	58	22.04								279	56	3.55	0.01	19	108.38
	C38	C38	Control	31	23.24								350	81	4.53	0	2	110.97														Y
	C39	C39	Control	46	24.49								417	85	7.5	14.59	11	94.22														Y	Y
	C40	C40	Control	35	19.49								392	99	7.9	0	2	84.66												Y		Y
	C41	C41	Control	50	28.28								370	72	6.64	0.1	15	111.97														Y
	C42	C42	Control	53	21.99								393	79	6.1	0.2	2	98												Y	Y	Y	Y
	C43	C43	Control	61	20.06								334	59	6.34	0	2	103.87														Y
	C44	C44	Control	30	19.71								302	98	6.05	0	2	88.77														Y
	C45	C45	Control	19	21.63								426	80	5.1	0.2	3	122.56														Y	Y
	C46	C46	Control	18	21.63								413	80	3.9	0	2	123.42													Y		Y
	C47	C47	Control	39	24.46								381	77	3.3	9.3	2	111.54												Y
	C48	C48	Control	45	23.26								397	98	5.63	0.2	2	79.89												Y		Y
	C49	C49	Control	54	27.04								392	102	5.6	8.1	10	71.46												Y			Y
	C50	C50	Control	57	26.57								377	109	6.2	0.8	9	64.57
	C51	C51	Control	35	22.49								420	87	4.46	2.2	7	98.97												Y		Y	Y
	C52	C52	Control	55	20.76								343	92	6.6	2.5	8	80.38														Y
	C53	C53	Control	36	23.62								394	75	5.4	0.5	2	117.6
	C54	C54	Control	51	20.55								360	67	5.1	0	6	121.3
	C55	C55	Control	43	23.03								385	76	4.6	3.7	19	110.18													Y		Y
	C56	C56	Control	39	23.38								321	69	4.5	0.1	2	127.36												Y		Y	Y
	C57	C57	Control	54	22.31								352	55	5.5	1.8	10	112.3														Y
	C58	C58	Control	69	24.51								364	84	3.64	0.7	9	81.32
	C59	C59	Control	45	28.73								380	75	5.2	7.3	9	110.39												Y		Y
	C60	C60	Control	46	29.07								206	80	6.1	0.9	15	101.39														Y
	C61	C61	Control	44	28.31								389	91	6.2	0	4	87.99
	C62	C62	Control	51	23.44								372	87	4.2	0	7	88.44														Y
	C63	C63	Control	44	23.44								329	85	5.8	0	6	95.56												Y		Y
	C64	C64	Control	51	21.87								340	70	3.27	11.3	19	115.03
	C65	C65	Control	42	25.71								315	56	5.9	5.2	12	121.27												Y	Y		Y
	C66	C66	Control	49	23.88								410	74	4.93	4.2	17	109.09														Y	Y
	C67	C67	Control	40	26.37								367	93	3.12	0.6	10	88.16														Y	Y
	C68	C68	Control	42	24.02								328	103	5.91	3.1	18	76.82
	C69	C69	Control	43	24.17								319	83	4.2	0	2	99.04														Y	Y
	C70	C70	Control	51	21.05								311	91	6.65	0.1	26	83.77														Y	Y
	C71	C71	Control	46	24.61								358	88	3.66	5.6	11	90.35														Y	Y
	C72	C72	Control	65	24.61								366	77	4.6	0.3	10	92.92
	C73	C73	Control	35	22.4								536	81	5.1															Y		Y
	C74	C74	Control	36	25								382	81	5.5
	C75	C75	Control	31	21.8								325	88	3.9
	C76	C76	Control	30	22.1								384	59	3
	C77	C77	Control	31	23.8								305	65	3.6
	C78	C78	Control	31	28								389	70	4.6															Y		Y
	C79	C79	Control	31	23.7								451	75	5.3															Y
	C80	C80	Control	31	22.2								378	69	3.9																	Y
	C81	C81	Control	27	23.7								381	79	5.8																	Y
	C82	C82	Control	35	20.6								387	79	5																	Y
	C83	C83	Control	27	17.1								370	89	5.1																	Y
	G05T0U0A0R2	G05	Gout	46	23.66	1	Y	Y	90	4	4	0	543	80	7	31.1	22	101.23												Y		Y	Y
	G05T1U1A3R2	G05	2W	46	23.66	1	Y	Y	50	2	2	4	545	82	7.16	11.4	18	98.41				Y	Y							Y		Y	Y
	G06T0U0A0R2	G06	Gout	59	23.66	6	N	Y	70	3	4	0	635	105	5.5	9.8	18	60.07														Y	Y
	G06T1U1A3R1	G06	2W	59	23.66	6	N	Y	20	2	0	4	268	110	3.5	1.4	4	62.97	Y			Y		Y							Y	Y	Y
	G08T0U0A0R2	G08	Gout	15	25.95	0	N	Y	90	3	4	0	682	99	3.9	1.9	5	97.43													Y
	G08T1U1A1R2	G08	2W	15	25.95	0	N	Y	30	0	1	4	345	92	3.83	0.5	6	106.46													Y
	G08T3U1A0R2	G08	24W	15	25.95	0	N	N	0	0	0	3	466	90	4.8	0	2	108.56													Y
	G09T0U0A0R1	G09	Gout	43	24.46	13	Y	Y	90	3	2	0	289	110	3.7	21.9	22	70.96												Y	Y	Y
	G09T1U1A3R1	G09	2W	43	24.46	13	Y	N	30	1	1	4	320	107	4.9	0.1	5	72.85	Y			Y	Y							Y	Y	Y
	G09T2U0A0R2	G09	4W	43	24.46	13	Y	N	30	2	2	5	578	110	4.79	1.5	9	70.46	Y			Y	Y							Y	Y	Y
	G102T0U0A0R2	G102	Gout	19	23.67	1	N	Y	80	3	3	0	512	81	4.28	27.4	3	120.73														Y	Y
	G102T1U1A2R1	G102	2W	19	23.67	1	N	Y	30	0	1	4	160	84	3.4	8.7	9	115.55	Y			Y			Y							Y	Y
	G103T0U0A0R2	G103	Gout	42	24.22	10	Y	Y	90	3	4	0	557	85	6.37	190.3	66	96.91														Y	Y
	G103T1U1A3R1	G103	2W	42	24.22	10	Y	Y	20	0	1	4	330	85	5.5	7.9	28	96.91	Y			Y			Y							Y	Y
	G103T2U1A0R2	G103	4W	42	24.22	10	Y	Y	20	0	1	2	555	93	6.1	8.5	33	86.93	Y													Y	Y
	G105T0U0A0R2	G105	Gout	55	26.47	3	N	Y	80	3	3	0	536	95	4.57	8.3	13	77.86														Y
	G105T1U1A1R1	G105	2W	55	26.47	3	N	Y	20	0	1	5	281	89	6.31	6	26	84.26	Y				Y									Y
	G105T2U1A1R2	G105	4W	55	26.47	3	N	Y	80	3	3	4	381	92	4.1	18.4	30	80.95	Y					Y								Y
	G106T0U0A0R2	G106	Gout	61	22.53	20	N	Y	70	3	3	0	415	77	3.9	6.6	45	96.24														Y
	G106T1U1A3R1	G106	2W	61	22.53	20	N	N	20	0	1	4	205	80	5.57	1.5	14	91.89	Y			Y			Y							Y
	G107T0U0A0R2	G107	Gout	38	26.06	9	N	Y	90	3	3	0	466	93	2.56	6.8	47	89.4															Y
	G107T1U0A1R2	G107	2W	38	26.06	9	N	Y	20	0	1	2	620	94	4.41	6.4	27	88.26						Y									Y
	G107T2U3A0R1	G107	4W	38	26.06	9	N	N	0	0	0	5	333	99	4.1	4.1	22	82.89			Y												Y
	G110T0U0A0R2	G110	Gout	59	24.44	20	Y	Y	90	4	4	0	568	100	6.71	114.6	68	70.66														Y
	G110T1U1A3R2	G110	2W	59	24.44	20	Y	Y	60	2	1	2	552	108	6.27	31.8	41	64.38	Y			Y		Y								Y
	G111T0U0A0R2	G111	Gout	23	22.34	0	N	Y	90	3	4	0	528	81	3.35	13.1	23	117.39															Y
	G111T1U1A1R1	G111	2W	23	22.34	0	N	Y	40	1	2	4	261	79	4.22	0.8	12	120.99	Y				Y										Y
	G111T2U1A3R1	G111	4W	23	22.34	0	N	N	0	1	0	4	335	81	3.63	0.4	9	117.39	Y			Y	Y										Y
	G113T0U0A1R2	G113	Gout	34	21.88	7	Y	Y	80	3	3	0	374	78	4.44	42.1	84	113.73														Y
	G113T1U1A1R2	G113	2W	34	21.88	7	Y	Y	10	0	1	3	623	80	4.43	3.8	43	110.3	Y				Y									Y
	G113T2U3A1R2	G113	4W	34	21.88	7	Y	N	0	0	0	2	651	86	4.5	5.3	56	101.06			Y		Y									Y
	G115T0U1A1R2	G115	Gout	44	30.12	0	N	Y	70	3	3	0	456	70	4.71	0	18	120.83														Y
	G115T1U1A1R1	G115	2W	44	30.12	0	N	Y	20	0	1	4	280	82	4	0	11	99.8	Y				Y									Y
	G115T2U1A1R2	G115	4W	44	30.12	13	N	N	0	0	0	3	536	79	4.8	0	16	104.39	Y				Y									Y
	G115T3U1A0R2	G115	24W	44	30.12	13	N	N	0	0	0	1	509	87	3.7	0	13	92.9	Y													Y
	G117T0U0A0R2	G117	Gout	61	26.04	4	N	Y	80	3	3	0	437	73	3.48	8.3	54	101.93														Y
	G117T1U1A3R1	G117	2W	61	26.04	4	N	N	0	0	0	4	283	65	3.34	0	25	117.29	Y			Y			Y							Y
	G117T2U1A2R2	G117	4W	61	26.04	4	N	N	0	0	0	4	377	71	4.07	1.5	24	105.41	Y			Y										Y
	G118T0U0A0R2	G118	Gout	32	25.51	1	N	Y	70	3	3	0	473	84	3.25	6.04	2	106.21														Y	Y
	G118T1U0A1R2	G118	2W	32	25.51	1	N	Y	10	0	1	4	471	91	3.4	1.37	5	96.41									Y	Y				Y	Y
	G11T0U0A0R2	G11	Gout	66	21.97	7	Y	Y	80	4	4	0	731	188	9.58	27.9	22	31.36														Y
	G11T1U1A1R1	G11	2W	66	21.97	7	Y	Y	60	3	3	5	341	183	9.43	20.7	10	32.4	Y				Y									Y
	G11T2U1A1R2	G11	4W	66	21.97	7	Y	Y	50	2	3	4	395	197	10.19	19.1	24	29.63	Y				Y									Y
	G121T0U0A0R2	G121	Gout	30	27.48	10	N	Y	60	3	3	0	405	100	3.14	36.7	26	89.87												Y			Y
	G121T1U0A0R2	G121	2W	30	27.48	10	N	Y	10	0	1	2	563	102	3.66	1.9	3	84.58												Y			Y
	G121T2U3A3R2	G121	4W	30	27.48	10	N	N	0	0	0	0	533	100	4.8	1.5	3	86.63												Y			Y
	G122T0U0A0R2	G122	Gout	47	25.26	1.5	N	Y	60	3	3	0	477	96	3.4	0.5	12	80.76
	G122T1U3A2R2	G122	2W	47	25.26	1.5	N	N	0	0	0	3	415	102	3.9	0	10	75.06			Y	Y
	G122T2U4A1R1	G122	4W	47	25.26	1.5	N	N	0	0	0	5	129	86	2.7	0	11	92.24	Y		Y		Y
	G123T0U0A0R2	G123	Gout	20	27.7	0	N	Y	80	3	3	0	689	101	4.4	15.7	24	91.82												Y
	G123T2U1A0R2	G123	4W	20	27.7	0	N	N	0	0	0	0	437	94	5.5	0.9	18	100.15	Y											Y
	G126T0U0A0R2	G126	Gout	40	25.26	5	N	Y	70	2	3	0	461	93	4	52	55	88.16
	G126T1U0A0R2	G126	2W	40	25.26	5	N	Y	20	0	1	2	467	100	4.9	17.2	23	80.75
	G126T2U2A1R2	G126	4W	40	25.26	5	N	N	0	0	0	3	366	96	4.9	1.5	14	84.83		Y			Y
	G129T0U0A0R2	G129	Gout	27	22.99	3	N	Y	90	3	4	0	493	90	2.76	27	8	100.49														Y
	G129T1U0A0R2	G129	2W	27	22.99	3	N	Y	90	9	4	0	495	84	3.24	38.5	16	109.23														Y
	G129T2U1A3R2	G129	4W	27	22.99	3	N	N	0	0	0	2	504	91	3.88	0	2	99.15	Y			Y	Y									Y
	G12T0U0A0R2	G12	Gout	45	21.88	1.5	N	Y	90	0	3	0	504	126	3	1.6	15	66.54													Y
	G12T1U1A1R2	G12	2W	45	21.88	1.5	N	N	40	0	0	4	424	105	6.6	0	3	73.49	Y				Y								Y		Y
	G131T0U0A0R2	G131	Gout	37	30.69	10	N	Y	80	3	3	0	688	94	6	59.4	71	88.88															Y
	G131T1U1A2R2	G131	2W	37	30.69	10	N	Y	10	0	1	4	374	76	4.1	17.5	57	114.92	Y			Y
	G132T0U0A0R2	G132	Gout	59	25.95	0	N	Y	90	3	3	0	534	92	6.7	35.9	40	78.71														Y
	G132T1U0A0R2	G132	2W	59	25.95	0	N	N	0	0	0	3	455	104	5.4	0.8	16	67.38														Y
	G133T0U0A0R2	G133	Gout	46	29.4	5	N	Y	80	3	3	0	591	67	3.84	37.3	66	125.64														Y
	G133T2U2A3R1	G133	4W	46	29.4	5	N	N	0	0	0	4	237	65	3.3	0.7	13	113.26		Y		Y	Y									Y
	G134T0U0A0R2	G134	Gout	43	23.45	10	N	Y	70	3	3	0	587	85	3.6	7.5	40	96.23														Y
	G134T1U1A2R1	G134	2W	43	23.45	10	N	N	0	0	0	5	238	95	4.2	0		84.12	Y			Y										Y
	G134T2U1A3R1	G134	4W	43	23.45	10	N	N	0		0	3	339	87	3.9	0	15	93.56	Y			Y	Y									Y
	G135T0U0A0R2	G135	Gout	42	24.02	10	N	Y	90	3	4	0	611	71	3.9	11.1	29	120.46														Y
	G135T1U1A3R1	G135	2W	42	24.02	10	N	N	0	0	0	4	347	79	2.7	0.8	16	105.87	Y			Y			Y							Y
	G135T2U1A2R1	G135	4W	42	24.02	10	N	N	0	0	0	4	294	79	2.1	4.7	18	105.87	Y			Y										Y
	G139T0U0A0R2	G139	Gout	23	23.39	3	N	Y	90	3	4	0	600	90	3.44	6.4	5	103.35														Y
	G139T1U1A3R2	G139	2W	23	23.39	3	N	N	0	0	0	2	695	95	3.68	0	4	96.81	Y			Y	Y		Y							Y
	G13T0U0A0R2	G13	Gout	44	29.07	3	N	Y	80	2	3	0	707	113	6.4	25.6	20	67.72
	G13T2U1A3R1	G13	4W	44	29.07	3	N	N	0	0	0	4	397	98	3.7	6.8	10	80.45
	G141T0U0A0R2	G141	Gout	34	30.76	2	N	Y	90	4	4	0	685	98	4.22	20.6	19	86.31														Y
	G141T1U1A3R2	G141	2W	34	30.76	2	N	N	0	0	0	3	557	95	6.5	0.7	6	89.61	Y			Y	Y		Y							Y
	G141T2U1A2R2	G141	4W	34	30.76	2	N	N	0	0	0	1	632	90	4.4	4.6	13	95.67	Y			Y										Y
	G142T0U0A0R2	G142	Gout	21	28.09	2	N	Y	80	3	4	0	589	82	2.9	6.7	25	117.3														Y
	G143T0U0A0R2	G143	Gout	40	24.49	4	N	Y	70	3	3	0	635	110	4.52	8.2	2	71.96														Y
	G143T1U1A2R1	G143	2W	40	24.49	4	N	N	0	0	0	5	293	113	4.49	0.6	2	69.65	Y			Y										Y
	G144T0U0A0R2	G144	Gout	48	22.86	0	N	Y	80	3	4	0	496	106	5.87	16.8		71.14
	G144T1U3A3R2	G144	2W	48	22.86	0	N	Y	20	0	1	2	464	92	5.16	2.48	11	83.84			Y	Y	Y
	G146T0U0A0R2	G146	Gout	23	23.81	4	N	Y	90	3	4	0	772	65	5.01	13.18	25	153.17														Y
	G146T2U1A3R2	G146	4W	23	23.81	4	N	N	0	0	0	3	373	60	3.43	0.4	2	134.72	Y			Y	Y									Y
	G147T0U0A0R2	G147	Gout	56	26.57	0	N	Y	80	2	3	0	523	79	4.51	9.97	29	95.95														Y
	G147T1U1A3R2	G147	2W	56	26.57	0	N	Y	20	0	1	3	471	90	4.51	2.19	13	81.97	Y			Y	Y									Y
	G148T0U0A0R2	G148	Gout	48	23.81	0	N	Y	80	3	3	0	564	82	5.97	12.2	29	97.03														Y	Y
	G148T1U1A3R1	G148	2W	48	23.81	0	N	N	0	0	0	5	223	67	3.75	2.4	19	123.88	Y			Y	Y									Y	Y
	G151T0U0A0R2	G151	Gout	41	21.8	4	N	Y	80	3	3	0	546	58	7.14	26.8	59	120.38															Y
	G151T1U0A0R2	G151	2W	41	21.8	4	N	Y	10	0	0	2	803	74	8.6	4.6	34	115.39															Y
	G15T0U0A0R2	G15	Gout	33	21.55	2	N	Y	80	3	3	0	446	108	5.25	41.6	48	77.28
	G15T1U1A1R2	G15	2W	33	21.55	2	N	N	0	1	0	5	377	103	4.06	0.7	11	81.84	Y				Y
	G15T2U1A1R2	G15	4W	33	21.55	2	N	N	0	0	0	5	674	112	4.6	0	8	73.95	Y				Y
	G16T0U0A0R2	G16	Gout	36	26.78	3	N	Y	70	2	2	0	567	89	4.19	5.2	9	95.61														Y	Y
	G16T1U1A1R2	G16	2W	36	26.78	3	N	N	30	1	1	3	611	100	3.59	5.8	7	83.05	Y				Y									Y	Y
	G17T0U0A0R2	G17	Gout	51	23.88	4	Y	Y	50	2	2	0	374	108	5	92.3	73	68.1												Y		Y
	G17T1U1A3R2	G17	2W	51	23.88	4	Y	Y	30	1	1	4	467	130	5.5	1	27	54.43	Y			Y	Y							Y		Y
	G17T2U1A3R1	G17	4W	51	23.88	4	Y	N	10	0	0	5	295	128	6	0.3	17	55.46	Y			Y	Y							Y		Y
	G20T0U0A0R2	G20	Gout	22	30.02	4	N	Y	80	3	4	0	593	73	3.1	24.8	29	134.05												Y			Y
	G20T1U1A3R2	G20	2W	22	30.02	4	N	Y	40	1	1	3	406	75	2.8	3.1	8	129.75	Y			Y	Y							Y			Y
	G21T0U0A0R2	G21	Gout	24	20.72	1	N	Y	100	2	4	0	599	88	3.7	7.8	2	106.19
	G21T1U1A2R2	G21	2W	24	20.72	1	N	N	20	0	1	5	215	89	4.35	0.1	2	104.75	Y			Y				Y
	G22T0U0A0R2	G22	Gout	50	23.46	3	N	Y	80	2	4	0	526	113	7.5	80.1	87	64.93														Y	Y
	G22T1U1A3R1	G22	2W	50	23.46	3	N	Y	30	1	1	4	216	98	3.9	8.1	45	77.13	Y			Y	Y									Y	Y
	G22T2U1A3R1	G22	4W	50	23.46	3	N	N	0	0	0	5	355	94	2.4	0.9	10	81.12	Y			Y										Y	Y
	G23T0U0A0R1	G23	Gout	40	19.38	10	N	Y	80	2	3	0	268	101	3.9	6	3	79.78													Y
	G23T1U2A2R1	G23	2W	40	19.38	10	N	N	20	1	1	5	203	100	4.1	1.2	5	79.62		Y											Y
	G23T2U2A2R1	G23	4W	40	19.38	10	N	N	0	0	0	5	239	95	3.6	3.1	8	84.71		Y											Y
	G24T0U0A0R2	G24	Gout	34	23.34	0.5	N	Y	50	2	1	0	585	88	3.59	0.3	8	98.3														Y	Y
	G24T1U1A1R2	G24	2W	34	23.34	0.5	N	Y	20	1	1	2	572	93	3.62	0.4	12	91.95	Y					Y								Y	Y
	G27T0U0A0R2	G27	Gout	20	17.62	2	N	Y	70	3	3	0	537	106	4.4	7.8	6	86.61
	G27T1U1A3R1	G27	2W	20	17.62	2	N	Y	40	1	2	4	359	105	2.8	0	4	87.6	Y			Y	Y
	G28T0U0A0R2	G28	Gout	43	22.86	0	N	Y	90	4	4	0	397	75	2.1	18.4	8	111.95														Y	Y
	G28T1U1A1R2	G28	2W	43	22.86	0	N	Y	40	2	2	4	471	80	3.2	0.3	12	103.54	Y				Y									Y	Y
	G29T0U0A0R2	G29	Gout	41	26.03	0	N	Y	90	2	1	0	422	85	4.1	23.1	23	98.28															Y
	G29T1U1A2R1	G29	2W	41	26.03	0	N	Y	20	0	1	4	223	90	4	1.6	10	91.07	Y			Y											Y
	G30T0U0A0R2	G30	Gout	34	25.61	3	N	Y	80	3	4	0	632	102	3.22	7.7	7	82.81													Y	Y	Y
	G30T1U1A3R2	G30	2W	34	25.61	3	N	N	10	0	0	5	435	110	2.5	0.3	20	75.59	Y			Y	Y								Y	Y	Y
	G30T3U1A3R1	G30	24W	34	25.61	3	N	N	0	0	0	4	240	101	2.3	1.8	20	83.22	Y			Y	Y								Y	Y	Y
	G32T0U0A0R2	G32	Gout	53	28.37	1	N	Y	80	4	4	0	413	80	2.7	9.5	14	96.52														Y
	G32T1U1A1R1	G32	2W	53	28.37	1	N	Y	20	1	1	4	195	77	2.9	6.1	19	100.39	Y				Y									Y
	G32T2U1A1R1	G32	4W	53	28.37	1	N	N	10	0	0	5	300	81	3.8	8.3	17	94.42	Y				Y									Y
	G34T0U0A0R2	G34	Gout	45	24.09	13	N	Y	70	3	2	0	668	132	5.3	6.2	11	55.73
	G34T1U1A3R2	G34	2W	45	24.09	13	N	N	10	0	0	5	427	148	4.1	0.8	6	48.53	Y			Y	Y
	G34T3U1A3R2	G34	24W	45	24.09	13	N	N	0	0	0	2	547	87	5.2	3.1	5	91.61	Y			Y	Y
	G35T0U0A0R1	G35	Gout	21	26.45	0	N	Y	70	3	3	0	280	98	2.9	1.1	4	94.56												Y
	G35T1U1A3R1	G35	2W	21	26.45	0	N	N	0	0	0	5	223	91	3.01	0.1	18	103.42	Y			Y	Y							Y
	G35T2U1A3R1	G35	4W	21	26.45	0	N	N	0	0	0	5	242	88	3.3	0.1	16	107.7	Y											Y
	G37T0U0A0R2	G37	Gout	34	26.83	1	N	Y	80	2	1	0	779	103	4.8	28	42	76.28														Y	Y
	G37T1U1A3R2	G37	2W	34	26.83	1	N	Y	40	0	1	4	585	108	3.5	2.1	25	72.04	Y			Y	Y									Y	Y
	G42T0U0A0R2	G42	Gout	53	25.39	19	Y	Y	70	2	3	0	546	122	5.92	0.6	20	57.95
	G42T1U3A1R2	G42	2W	53	25.39	19	Y	Y	10	0	0	4	368.9	116.9	5.67	1.44	6			Y			Y
	G42T2U3A0R2	G42	4W	53	25.39	19	Y		0	0	0	4	364	127.5	5.15	1.16	0				Y
	G48T0U0A0R2	G48	Gout	43	24.58	10	Y		90	3	4	0	615	124	6.02	43.7	19	60.96														Y
	G48T2U1A2R2	G48	4W	43	24.58	10	Y		0	1	1	2	697	121	5.3	5.8	10	62.79														Y
	G51T0U0A0R2	G51	Gout	27	26.45	0.5	N	Y	75	3	3	0	479	90	5	14.8	12	100.79														Y
	G51T1U1A1R1	G51	2W	27	26.45	0.5	N	Y	25	1	1	3	312	97	4.2	5.4	10	91.79	Y							Y						Y
	G54T0U0A0R1	G54	Gout	52	22.09	13	N	Y	80	4	4	0	353	163	8.88	24.9	66	41.11												Y		Y	Y
	G54T1U1A1R2	G54	2W	52	22.09	13	N	Y	60	3	3	4	426	121	5.7	10.3	63	58.94	Y					Y						Y		Y	Y
	G57T0U0A0R2	G57	Gout	31	25.47	0	Y		80	3	2	0	543	90	4.9	104.1	64	97.7
	G57T1U1A3R1	G57	2W	31	25.47	0	Y		0	0	0	5	211	85	3.7	3.6	30	104.7	Y			Y	Y
	G59T0U0A0R2	G59	Gout	31	25.71	6	N		90	3	3	0	607	138	4.7	26.3	65	67.33														Y	Y
	G59T1U1A1R2	G59	2W	31	25.71	6	N		10	0	1	4	413	132	5.5	4.9	39	61.53	Y				Y									Y	Y
	G59T2U1A0R1	G59	4W	31	25.71	6	N		0	0	0	4	351	121	3.8	7.7	39	64.58	Y													Y	Y
	G63T0U0A0R2	G63	Gout	49	24.44	6	N		70	2	3	0	714	112	5.59	13.8	30	66.09														Y
	G63T1U2A3R2	G63	2W	49	24.44	6	N		10	0	0	4	408	117	5.62	0.7	13	62.7		Y		Y		Y								Y
	G63T2U2A3R1	G63	4W	49	24.44	6	N		0	0	0	5	197	113	4.34	0	21	65.39		Y		Y		Y								Y
	G63T3U2A0R1	G63	24W	49	24.44	6	N	N	0	0	0	4	359	116	5.6	3	6	63.35		Y		Y										Y
	G65T0U0A0R2	G65	Gout	29	25.14	0	N		80	3	3	0	566	88	3.7	22.2	7	101.81														Y	Y
	G65T1U1A3R1	G65	2W	29	25.14	0	N		10	0	0	5	287	84	4.5	0	6	107.71	Y			Y			Y							Y	Y
	G65T2U1A0R1	G65	4W	29	25.14	0	N		0	0	0	5	229	86	4.3	3.5	15	104.68	Y													Y	Y
	G65T3U1A0R2	G65	24W	29	25.14	0	N	N	0	0	0	3	395	82	5.1	4	11	110.11	Y													Y	Y
	G67T0U0A0R2	G67	Gout	45	25.25	0	N		80	3	3	0	554	107	6.85	29.3	2	71.84												Y		Y	Y
	G67T1U1A3R2	G67	2W	45	25.25	0	N		10	0	0	5	398	111	6.6	3.6	2	68.24	Y			Y				Y				Y		Y	Y
	G67T2U1A0R2	G67	4W	45	25.25	0	N		0	0	0	3	595	97	7.27	1.4	2	80.32	Y											Y		Y	Y
	G68T0U0A0R2	G68	Gout	20	26.08	0	N		80	3	3	0	568	79	5.18	5.6	8	124.44												Y		Y
	G68T1U1A3R1	G68	2W	20	26.08	0	N		10	0	0	5	315	93	4	3.8	2	102.17	Y			Y			Y					Y		Y
	G69T0U0A0R2	G69	Gout	20	23.39	0	N		80	3	3	0	538	101	3.7	22.5	75	91.82														Y	Y
	G69T1U1A3R2	G69	2W	20	23.39	0	N		30	0	0	3	454	92	3.82	12.7	50	102.79	Y			Y		Y								Y	Y
	G69T2U1A0R1	G69	4W	20	23.39	0	N		0	0	0	5	264	80	4.5	4.2	32	121.7	Y													Y	Y
	G70T0U0A0R2	G70	Gout	66	25.1	7	N		80	2	3	0	423	88	5.51	2	26	78.51														Y
	G70T1U1A1R1	G70	2W	66	25.1	7	N		0	0	0	5	293	95	6.13	2	16	71.57	Y					Y								Y
	G70T2U1A0R2	G70	4W	66	25.1	7	N		0	0	0	4	390	100	6.09	2.8	18	67.27	Y													Y
	G70T3U1A0R1	G70	24W	66	25.1	7	N	N	0	0	0	5	241	83	5.6	1.64	17	83.68	Y													Y
	G72T0U0A0R2	G72	Gout	56	25.06	24	Y		70	1	3	0	642	108	7.6	13.7	34	65.75
	G72T1U1A3R2	G72	2W	56	25.06	24	Y		30	0	1	3	511	128	7.7	6.4	54	53.54	Y			Y			Y
	G72T2U1A2R1	G72	4W	56	25.06	24	Y		60	2	3	4	288	90	4.7	32.9	66	81.97	Y			Y
	G74T0U0A0R2	G74	Gout	20	24.26	0	N		60	0	2	0	617	103	5.76	5.4	15	89.66
	G74T1U1A3R1	G74	2W	20	24.26	0	N		0	0	0	5	297	111	5.9	2.7	13	81.91	Y			Y	Y
	G74T3U1A0R1	G74	24W	20	24.26	0	N	N	0	0	0	4	354	111	3.5	5.9	12	81.91
	G75T0U0A0R1	G75	Gout	44	25.47	3	N		75	1	2	0	180	86	3.44	18.6		94.21															Y
	G75T1U1A3R2	G75	2W	44	25.47	3	N		50	1	1	3	538	95	4.2	0	5	83.53	Y			Y		Y									Y
	G76T0U0A0R2	G76	Gout	45	25.85	7	N		90	3	4	0	563	91	5.99	14.9	13	97.38												Y		Y	Y
	G76T1U2A3R2	G76	2W	45	25.85	7	N		60	2	3	3.5	409	89	5.77	0.6	8	89.75		Y		Y			Y					Y		Y	Y
	G76T2U2A2R1	G76	4W	45	25.85	7	N		0	0	0	5	396	92	5.51	0.5	6	86.23	Y			Y								Y		Y	Y
	G76T3U1A2R2	G76	24W	45	25.85	7	N	N	0	0	0	3	370	80	4.92	1	5	102.1	Y			Y								Y		Y	Y
	G77T0U0A0R2	G77	Gout	45	30.3	6	N		80	2	3	0	626	100	4.7	42.4	102	77.96													Y	Y
	G77T1U1A3R2	G77	2W	45	30.3	6	N		0	0	0	4	463	108	4.2	7.8	52	71.04	Y			Y			Y						Y	Y
	G77T2U1A2R1	G77	4W	45	30.3	6	N		0	0	0	4	326	97	5.4	5.8	51	80.88	Y			Y									Y	Y
	G81T0U0A0R2	G81	Gout	57	23.88	1	N	Y	90	3	4	0	492	96	4.21	12.5	52	75.28
	G81T2U1A2R1	G81	4W	57	23.88	1	N	Y	0	0	0	4	244	98	4.9	1.8	20	78.23
	G82T0U0A0R2	G82	Gout	50	25.06	10	N		80	3	3	0	580	115	5.77	14.8	19	63.57														Y
	G82T1U1A1R2	G82	2W	50	25.06	10	N		0	0	0	5	226	113	5.99	11.5	34	64.93	Y				Y									Y
	G82T2U1A1R1	G82	4W	50	25.06	10	N		0	0	0	4	392	96	5.87	8.8	26	79.08	Y				Y									Y
	G83T0U0A0R2	G83	Gout	36	25.25	3	N		70	3	3	0	412	59	5.39	72.6	41	123.81														Y	Y
	G83T1U1A3R2	G83	2W	36	25.25	3	N		10	0	1	4	672	57	5.3	4.1	16	125.58														Y	Y
	G90T0U0A0R2	G90	Gout	30	26.2	1	N	Y	70	2	3	0	724	91	5.1	29.5	57	97.09
	G90T1U0A0R2	G90	2W	30	26.2	1	N	Y	60	2	2	1	570	78	3.49	23.9	65	116.97										Y	Y
	G92T0U0A0R2	G92	Gout	53	25.39	10	Y	Y	90	3	3	0	704	117	7.5	13.3	55	60.96														Y
	G92T1U1A3R2	G92	2W	53	25.39	10	Y	Y	30	0	1	4	489	114	4	9.2	39	62.9	Y			Y				Y						Y
	G92T2U4A3R2	G92	4W	53	25.39	10	Y	Y	90	2	4	2	508	115	5	11.4	58	62.24	Y	Y		Y				Y						Y
	G94T0U0A0R2	G94	Gout	25	26.78	0	N	Y	100	3	4	0	592	70	4.78	8.2	8	138.08														Y	Y
	G94T1U0A1R2	G94	2W	25	26.78	0	N	Y	40	0	1	2	550	77	3.47	6.5	7	123.07						Y								Y	Y
	G96T0U0A0R2	G96	Gout	51	27.1	10	N	Y	80	3	3	0	435	67	3.54	22.9	8	121.3														Y	Y
	G96T1U1A2R1	G96	2W	51	27.1	10	N	Y	20	0	0	4	295	61	4.02	9.8	4.92	109.92	Y			Y	Y									Y	Y
Validation samples	C84	C84	Control	37	22.8624								292	92	3.3	0	5	109.66
	C85	C85	Control	35	27.0993								403	62	4.8	7.9	29	149.06
	C86	C86	Control	59	22.4913								379	83	6.7	0.5	11	88.51
	C88	C88	Control	50	26.6728								325	73	7.2	0.1	2	110.12
	C91	C91	Control	51	20.9573								300	63	5.8	2.3	36	130.66
	C92	C92	Control	24	20.898								389	91	5	0	2	101.27
	C93	C93	Control	24	19.79								420	77	4.9	0	5	123.07
	C94	C94	Control	24	20.4783								405	77	2.7	0	2	123.94
	C95	C95	Control	58	20.2812								332	92	6.2	0	25	78.71
	C96	C96	Control	55	20.7612								233	66	6.49	2.24	17	120.1
	C97	C97	Control	48	20.2812								258	84	3.9	0.28	19	94.25
	C98	C98	Control	44	25.0995								337	79	3.22	1.73	2	104.39
	C99	C99	Control	23	20.0066								407	113	5.73	1.34	3	78.49
	C100	C100	Control	56	23.1206								275	80	7.23	0.13	32	94.51
	C101	C101	Control	44	24.9135								419	108	5.69	0.94	23	71.53
	C102	C102	Control	25	21.4533								387	84	4.29	1.93	7	110.78
	C103	C103	Control	25	22.4913								338	92	3.78	0	3	99.24
	C105	C105	Control	22	20.3223								389	94	5.2	0	2	98.75
	C106	C106	Control	24	22.7204								403	106	5.1	7	26	84.21
	C107	C107	Control	29	20.7967								404	68	3.72	2.43	3	142.02
	C108	C108	Control	49	26.5731								370	85	4.66	1.34	6	92.26
	C109	C109	Control	51	24.6755								258	50	6.31	2.72	27	119.27
	C110	C110	Control	25	20.4152								346	106	3.8	0.5	4	83.62
	G150T0	G150	Gout	26	26.4236	3	N	Y	70	2	3	0	627	89	4.5	9.2	10	102.57
	G155T0	G155	Gout	27	28.3848	3	N	Y	90	3	4	0	561	81	3.4	61.2	32	114.14
	G161T0	G161	Gout	31	31.25	0	N	Y	70	2	3	0	877	94	2.9	43		92.7
	G162T0	G162	Gout	60	24.0569	10	N	Y	70	1	3	0	349	54	3.3	32.1	73	108.48
	G164T0	G164	Gout	24	22.3863	0	N	Y	90	4	4	0	640	82	2.7	32.1	29	114.85
	G167T0	G167	Gout	32	27.3356	4	N	Y	70	1	3	0	546	84	3.5	8.2	29	105.46
	G168T0	G168	Gout	54	24.7721	6	N	Y	80	2	3	0	285	90	3.71	46.87	17	83.13
	G170T0	G170	Gout	20	27.6817	1	N	Y	90	3	3	0	586	94	5.45	27.92	30	100.15
	G171T0	G171	Gout	39	26.7539	4	N	Y	70	2	3	3	486	71	5.4	32	33	123.89
	G172T0	G172	Gout	44	23.6735	5	N	Y	20	0	1	0	657	95	4.6	11	20	83.53
	G174T0	G174	Gout	56	24.4898	4	N	Y	80	2	3	0	391	88	5.34	6.21	65	84.22
	G175T0	G175	Gout	35	23.7387	2	N	Y	80	2	2	0	194	67	4.8	58.3	12	135.75
	G176T0	G176	Gout	65	23.5102	10	N	Y	80	3	4	0	803	182	9.2	53.4		32.61
	G178T0	G178	Gout	26	26.1224	0	N	Y	70	1	3	0	682	82	2.6	15.1	43	113.25
	G179T0	G179	Gout	52	23.6614	3	N	Y	70	2	3	0	713	84	5.14	14.29	27	91.64
	G180T0	G180	Gout	63	27.6817	10	N	Y	80	3	4	0	536	98	9.25	3.62	28	70.4
	G182T0	G182	Gout	31	24.4418	2	N	Y	80	3	3	0	610	84	4.15	15.5	28	106.21
	G183T0	G183	Gout	38	27.6361	0	N	Y	90	4	4	0	558	90	3.68	25.22	32	93.01
	G186T0	G186	Gout	36	34.1224	4	N	Y	60	2	4	0	653	93	4.3	1.7	24	90.67
	G189T0	G189	Gout	29	28.3447	1	N	Y	80	2	3	0	696	93	4.42	13.89	39	95.24
	G194T0	G194	Gout	29	23.6614	8	N	Y	60	2	3	0	671	73	5.15	2.88	28	127.62
	G195T0	G195	Gout	56	23.5102	8	N	Y	70	2	3	0	427		2.69	10.92	48	86.02
	G197T0	G197	Gout	47	21.1073	4	N	Y	70	2	3	0	639	89	4.26	3.22	32	88.5
	G198T0	G198	Gout	59	25.8645	0	N	Y	80	0	3	0	398	86	5.2	7.9	56	84.79
	G199T0	G199	Gout	34	29.4118	5	N	Y	60	1	2	0	475	91	5.08	6.5	23	94.33

## Sheet: Table S2
Supplementary Table 2 Alterations in clinical characteristics after drug treatment in gout patients.
Characteristics	0W (n = 77)	2W (n = 70)	4W (n = 40)	24W (n = 9)	P valuea
CRP, mean ± SD, mmol/L	24.5 ± 29.9	5.1 ± 7.3	4.5 ± 6.5	2.3 ± 1.9	< 0.001
eGFR, mean ± SD, ml/min	90.6 ± 22.8	88.6 ± 21.0	87.1 ± 20.0	90.8 ± 14.8	0.897
ESR, mean ± SD, mm/h	30.4 ± 24.6	18.6 ± 16.2	19.6 ± 15.7	10.1 ± 6.1	0.003
SCr, mean ± SD, μmol/L	95.1 ± 21.2	96.5 ± 20.0	97.1 ± 22.3	93.0 ± 13.2	0.926
SUA, mean ± SD, μmol/L	539.2 ± 118.7	400.9 ± 141.1	393.2 ± 141.3	386.8 ± 107.2	< 0.001
Urea, mean ± SD, mmol/L	4.8 ± 1.5	4.6 ± 1.4	4.6 ± 1.4	4.5 ± 1.1	0.898
VAS, mean ± SD	79.5 ± 10.0	21.5 ± 19.4	8.8 ± 22.1	0.0 ± 0.0	<0.001
Arthralgia, No. (%)	61(100)	36(65.5)	6(20.7)	0(0)	<0.001
JSS, mean ± SD	2.8 ± 0.8	0.6 ± 1.3	0.3 ± 0.8	0.0 ± 0.0	<0.001
JTS, mean ± SD	3.2 ± 0.7	0.8 ± 0.9	0.4 ± 1.0	0.0 ± 0.0	<0.001
Tophi, No. (%)	13 (16.5)	12 (16.7)	10 (24.4)	0 (0)	0.476
a P value for continuous variables were analyzed by Kruskal-Wallis test and for categorical variables were compared by the Chi-Square or Fisher’s exact test (for sparse counts).

## Sheet: Table S3
Supplementary Table 3 Gout associated phyla.
Genus	P value	Adjusted P value	Enrichment (0, healthy controls; 1, gout patients)	Abundance mean in controls	Abundance mean in gout patients	Abundance median in controls	Abundance median in gout patients	Control occurrence	Gout occurrence	Control mean rank	Gout mean rank
Acidobacteria	0.833219	0.882232	1	1.41e-07	6.4e-08	0	0	0.238	0.286	70	71
Actinobacteria	0.19127	0.344285	1	0.00577322	0.00671844	0.00386072	0.00467373	1	1	66	75
Bacteroidetes	0.00734722	0.0220416	1	0.491078	0.555499	0.512812	0.583942	1	1	60	79
Candidatus_Melainabacteria	0.329447	0.539095	1	5e-09	2.6e-08	0	0	0.0794	0.13	69	72
Candidatus_Saccharibacteria	0.684102	0.775446	1	2.65e-07	2.2e-07	1e-07	1.06e-07	0.683	0.74	69	72
Chloroflexi	0.0358483	0.0716966	0	1.574e-06	6.94e-07	6.78e-07	2.31e-07	0.698	0.597	78	64
Cyanobacteria	0.0164191	0.0422204	1	3e-08	1.67e-07	0	0	0.206	0.39	63	77
Deinococcus_Thermus	1.66179e-06	2.99122e-05	0	1.186e-06	1.32e-07	7.1e-08	0	0.508	0.156	85	58
Euryarchaeota	0.535403	0.741328	1	1.15e-07	1.03e-07	0	0	0.333	0.416	68	72
Fibrobacteres	0.425935	0.638903	1	2.71e-07	3.33e-07	0	0	0.206	0.273	68	72
Firmicutes	0.0323259	0.0716966	0	0.168308	0.139527	0.134786	0.124507	1	1	79	64
Fusobacteria	0.00282239	0.0182747	1	0.00386976	0.00926422	0.000399132	0.0018904	1	1	59	80
Lentisphaerae	0.632447	0.775446	1	2.27e-07	1.98e-07	0	0	0.333	0.403	69	72
Proteobacteria	0.00501078	0.0182747	0	0.0402252	0.0289119	0.0225393	0.0147326	1	1	81	62
Spirochaetes	0.943234	0.943234	1	6.9947e-05	7.7159e-05	6.0908e-05	5.1787e-05	1	1	70	71
Synergistetes	0.00507626	0.0182747	0	1.1212e-05	4.966e-06	5.698e-06	2.243e-06	1	0.974	81	62
Tenericutes	0.689285	0.775446	0	4.91e-07	5.8e-08	0	0	0.222	0.208	72	70
Verrucomicrobia	0.00507631	0.0182747	0	0.000148686	0.000215129	4.501e-06	1.672e-06	1	1	81	62

## Sheet: Table S4
Supplementary Table 4 Gout associated genera.
Genus	P value	Adjusted P value	Enrichment (0, healthy controls; 1, gout patients)	Abundance mean in controls	Abundance mean in gout patients	Abundance median in controls	Abundance median in gout patients	Control occurrence	Gout occurrence	Control mean rank	Gout mean rank
Abiotrophia	0.0519101	0.132115	1	3.3e-08	1.05e-07	0	0	0.19	0.312	65	75
Acetanaerobacterium	0.180035	0.320793	0	9.2e-08	3.04e-07	0	0	0.413	0.338	75	67
Acetitomaculum	0.399833	0.558689	0	3.644e-06	4.807e-06	1.534e-06	1.444e-06	0.968	0.961	74	68
Acetivibrio	0.0101177	0.0392416	1	0.000378781	0.000442539	0.000223308	0.000361039	1	1	61	78
Acetobacterium	0.920632	0.959715	1	6.33e-07	2.714e-06	0	0	0.333	0.338	70	71
Acholeplasma	0.136185	0.266588	1	1.9e-08	1.27e-07	0	0	0.0635	0.143	67	73
Achromobacter	0.00459907	0.0232758	1	4.41e-07	1.254e-06	0	1.6e-08	0.238	0.506	61	78
Acidaminococcus	0.19127	0.337774	1	4.9528e-05	0.000124222	1.8826e-05	2.4977e-05	1	1	66	75
Acidihalobacter	0.00739234	0.0313043	0	2.14e-07	7.11e-07	1.1e-08	0	0.524	0.312	80	63
Acidovorax	0.00894227	0.0363828	1	7e-09	3.9e-08	0	0	0.0476	0.195	65	75
Acinetobacter	0.239201	0.393922	0	1.618e-05	3.0071e-05	4.369e-06	3.748e-06	0.984	1	75	67
Actinobacillus	0.337551	0.500299	0	9.84e-07	2.369e-06	9.6e-08	8.6e-08	0.667	0.636	74	68
Actinomyces	0.753413	0.862603	0	1.0799e-05	1.3099e-05	5.741e-06	5.523e-06	1	1	72	70
Actinophytocola	0.934904	0.96276	0	9.25e-07	4.529e-06	0	0	0.365	0.39	71	70
Acutalibacter	0.0988826	0.210442	0	4.3688e-05	2.3874e-05	3.7633e-05	2.757e-05	1	1	77	65
Adlercreutzia	0.09676	0.206986	0	4.635e-05	6.665e-05	1.0633e-05	1.9e-06	0.984	0.987	77	65
Aeromonas	0.497173	0.638782	0	9.6e-07	2.328e-06	1.04e-07	5.5e-08	0.651	0.675	73	68
Aggregatibacter	0.180108	0.320793	0	1.2297e-05	2.6106e-05	2.849e-06	1.852e-06	0.984	0.922	76	66
Akkermansia	0.000630828	0.00557008	0	0.000146402	0.00042533	3.499e-06	7.64e-07	1	0.922	83	60
Alcanivorax	0.0270941	0.0851821	1	9.645e-06	4.8031e-05	8.36e-07	1.668e-06	0.889	0.935	62	77
Alicycliphilus	0.00324379	0.0192311	0	2.45e-07	6.94e-07	0	0	0.444	0.208	80	63
Alistipes	0.192696	0.338851	0	0.0231218	0.0244028	0.0113678	0.00971938	1	1	75	66
Alkalibacter	0.0255229	0.0814771	1	2.5e-08	9.2e-08	0	0	0.0952	0.247	65	75
Alkaliphilus	0.241565	0.396243	0	4.61e-07	6.27e-07	1.99e-07	1.29e-07	0.762	0.714	75	67
Allisonella	0.0806282	0.183756	0	6.1174e-05	0.000129954	1.866e-06	8.37e-07	0.937	0.909	77	65
Alloactinosynnema	0.00242519	0.0154623	1	1.35e-06	1.665e-06	6.11e-07	1.592e-06	1	0.987	59	80
Allobaculum	1.05724e-05	0.000298182	1	8.12e-07	2.546e-06	0	7.35e-07	0.413	0.753	54	84
Alloprevotella	0.0275816	0.0854207	1	0.000213161	0.0002839	0.000150552	0.000203734	1	1	62	77
Alloscardovia	0.740534	0.862603	0	9.34e-07	3.187e-06	6e-08	4.8e-08	0.54	0.532	72	70
Alteromonas	0.00273327	0.01693	0	5e-08	1.73e-07	0	0	0.381	0.156	79	63
Amphibacillus	0.164713	0.303804	0	1.32e-07	4.2e-07	0	0	0.238	0.143	74	68
Amycolatopsis	0.107615	0.220931	0	2.76e-07	9.18e-07	0	0	0.317	0.221	75	67
Anaerobium	0.346906	0.510518	1	1.482e-06	3.209e-06	3.35e-07	5.12e-07	0.778	0.87	67	73
Anaerococcus	0.79187	0.885787	0	3.601e-06	6.611e-06	1.502e-06	1.477e-06	0.968	0.974	72	70
Anaerocolumna	0.0040557	0.0211152	0	2.607e-06	3.346e-06	1.373e-06	4.18e-07	0.81	0.74	81	62
Anaerofustis	0.000947888	0.00715225	1	1.64e-07	4.3e-07	3.4e-08	1.19e-07	0.635	0.844	58	81
Anaeroglobus	0.0302306	0.0902567	1	1.3e-08	7.4e-08	0	0	0.0635	0.195	66	75
Anaeromassilibacillus	0.399255	0.558689	0	2.261e-06	5.706e-06	6.55e-07	5.94e-07	0.889	0.844	74	68
Anaerosporobacter	0.00395494	0.0211152	0	9.607e-06	1.1526e-05	6.007e-06	3.31e-06	1	1	81	62
Anaerostipes	0.453403	0.601158	0	0.00140652	0.00161533	0.000812613	0.000724866	1	1	73	68
Anaerotignum	0.00725578	0.0310428	0	0.000226044	0.000134886	0.000212479	0.000143854	1	1	81	62
Anaerotruncus	0.00577544	0.0266312	0	0.00071033	0.000482913	0.000582499	0.000436199	1	1	81	62
Anaerovirgula	0.0532161	0.132244	1	8.97e-07	2.406e-06	0	2.17e-07	0.429	0.688	63	76
Anaerovorax	0.835767	0.912112	1	3.7e-08	9.8e-08	0	0	0.159	0.182	70	71
Andreesenia	0.10541	0.218726	0	4.976e-06	1.3217e-05	9.79e-07	3.38e-07	0.889	0.961	77	65
Angelakisella	0.242561	0.39631	0	0.000316429	0.000249181	0.000232769	0.000203739	1	1	75	67
Aquitalea	0.00015985	0.00207306	0	6.6e-07	1.357e-06	5.8e-08	0	0.651	0.338	84	60
Arabia	0.00954425	0.0373831	0	8.45e-07	1.191e-06	4.7e-07	2.75e-07	0.952	0.857	80	62
Asaccharospora	0.870125	0.930675	1	2.752e-06	1.1417e-05	3.36e-07	3.38e-07	0.841	0.909	70	71
Atlantibacter	0.00527338	0.0248688	0	5.121e-06	1.1835e-05	1.062e-06	3.42e-07	0.968	0.922	81	62
Atopobium	0.202903	0.353582	0	5.248e-06	8.14e-06	2.626e-06	2.336e-06	1	1	75	67
Avibacterium	0.753395	0.862603	0	1.88e-07	4.12e-07	0	0	0.46	0.468	72	70
Azoarcus	0.00595093	0.0271389	1	6.53e-07	1.509e-06	0	3.4e-08	0.27	0.532	61	78
Azospira	3.62923e-08	6.05639e-06	0	1.4868e-05	5.9457e-05	8.21e-07	1.5e-08	0.889	0.506	91	54
Bacillus	0.00165109	0.0116136	1	2.213e-06	8.639e-06	2.56e-07	6.29e-07	0.762	0.922	59	80
Bacteroides	0.409288	0.568075	1	0.33299	0.191094	0.329571	0.401943	1	1	67	73
Bariatricus	0.77578	0.874861	1	7.1001e-05	8.0145e-05	4.8647e-05	4.5043e-05	1	1	69	71
Barnesiella	0.365608	0.528667	1	0.00194463	0.00298567	0.000994145	0.00121263	1	1	67	73
Basfia	0.129728	0.257593	0	8.01e-07	1.986e-06	1.63e-07	7.5e-08	0.762	0.675	76	66
Bavariicoccus	0.928841	0.961269	0	2.66e-07	1.044e-06	0	0	0.175	0.169	71	70
Bdellovibrio	0.0204827	0.0691082	0	1.43e-07	3.88e-07	0	0	0.286	0.13	77	65
Beduini	4.28312e-07	2.53928e-05	1	2.637e-06	5.72e-06	3.92e-07	2.702e-06	0.794	0.948	51	86
Bibersteinia	0.453403	0.601158	0	4.621e-06	1.0714e-05	1.101e-06	7.67e-07	1	1	73	68
Bifidobacterium	0.383633	0.544742	0	0.00216977	0.00448855	0.000590269	0.000409516	1	1	74	68
Bilophila	0.0181594	0.063329	0	0.00288191	0.00298306	0.00182033	0.00126208	1	1	79	63
Bittarella	0.893376	0.942362	0	6.4002e-05	6.7514e-05	3.6503e-05	3.4754e-05	1	1	71	70
Blautia	0.345974	0.510518	1	0.0114563	0.0115265	0.00696022	0.00751648	1	1	67	73
Bordetella	0.843832	0.914335	1	5.57e-07	1.274e-06	2e-08	2.2e-08	0.54	0.519	70	71
Brachymonas	0.00694329	0.0300153	0	1.08e-07	2.8e-07	0	0	0.317	0.13	78	64
Brachyspira	0.516159	0.655064	0	2.303e-06	5.268e-06	1.14e-07	1.3e-07	0.571	0.649	73	69
Brenneria	0.235014	0.390123	0	3.5e-07	1.497e-06	0	0	0.444	0.338	74	67
Brevibacterium	0.176956	0.320684	1	2.3e-08	3.3e-08	0	2e-08	0.46	0.584	66	74
Budvicia	0.000167555	0.00210713	0	3.43e-07	1.221e-06	0	0	0.302	0.0649	80	63
Bulleidia	0.00638516	0.0288026	1	5.8e-08	1.17e-07	1.6e-08	4.2e-08	0.603	0.805	60	79
Burkholderia	0.00179894	0.0120645	1	2.99e-07	9.31e-07	0	1.4e-08	0.302	0.545	60	79
Buttiauxella	0.000180411	0.00220208	0	3.225e-06	9.377e-06	2.41e-07	1e-08	0.794	0.519	84	59
Butyricicoccus	0.00863361	0.0354747	0	0.000280767	0.000227878	0.000222121	0.00016125	1	1	80	62
Butyricimonas	0.715555	0.838857	0	0.000150558	0.000150874	0.000119619	8.7767e-05	1	1	72	69
Butyrivibrio	0.221306	0.373342	0	0.000283643	0.000263686	0.000218995	0.000168046	1	1	75	67
Caecibacter	0.0280977	0.0863744	1	6.3053e-05	0.000231601	1.44e-07	1.352e-06	0.667	0.831	62	77
Caldicellulosiruptor	0.200612	0.351282	0	3.8e-08	8.5e-08	0	0	0.222	0.143	74	68
Campylobacter	0.618171	0.747937	1	5.514e-06	8.763e-06	3.386e-06	3.139e-06	0.968	0.974	69	72
Candidatus_Riesia	0.0938506	0.204503	0	0.0106116	0.0150998	0.00273852	0.00149527	1	1	77	65
Capnocytophaga	0.14997	0.284189	0	3.27e-07	7.39e-07	0	0	0.381	0.273	75	67
Cardiobacterium	0.0941208	0.204503	0	4.86e-07	1.743e-06	2.7e-08	0	0.571	0.416	76	66
Carnobacterium	0.935564	0.96276	1	8.57e-07	1.646e-06	2.14e-07	1.65e-07	0.619	0.74	70	71
Catabacter	0.0530697	0.132244	1	3.22e-07	6.6e-07	3.7e-08	1.85e-07	0.54	0.766	63	76
Catenibacterium	0.000540665	0.00509945	0	2.1152e-05	2.3121e-05	1.5186e-05	6.7e-06	1	1	84	60
Catonella	0.0333119	0.098746	0	4.712e-06	9.144e-06	1.804e-06	9.15e-07	0.968	0.883	79	64
Caviibacter	0.760795	0.865013	1	1.585e-06	5.61e-06	8.3e-08	1.24e-07	0.794	0.857	69	71
Cedecea	0.0388085	0.10737	0	7.4e-07	4.002e-06	3.3e-08	0	0.587	0.39	78	65
Cellulomonas	0.163078	0.302132	1	0.000413545	0.000753415	5.4016e-05	0.000100164	1	1	65	75
Cellulosilyticum	0.404256	0.562974	0	6.42e-07	1.797e-06	0	0	0.429	0.403	73	68
Cetobacterium	0.0092499	0.037269	1	2.23e-06	5.002e-06	4.06e-07	1.153e-06	0.746	0.909	61	79
Chitinilyticum	0.479514	0.625781	0	2.24e-07	6.77e-07	0	0	0.27	0.221	73	69
Christensenella	0.946568	0.965174	1	0.000152077	0.000162623	0.000105683	0.000100888	1	1	70	71
Chryseobacterium	0.969748	0.982257	1	4.574e-06	8.967e-06	1.76e-07	2.26e-07	0.746	0.792	70	71
Citrobacter	0.000427361	0.00422273	0	0.000172201	0.000417489	2.8944e-05	1.0989e-05	1	1	84	60
Cloacibacillus	0.04219	0.11296	0	5.904e-06	1.099e-05	1.644e-06	8.64e-07	0.968	0.922	78	64
Clostridiisalibacter	0.0668114	0.158439	1	6.4e-08	3.16e-07	0	0	0.143	0.286	65	75
Clostridioides	0.577473	0.713248	1	0.000161438	0.000117306	0.000144694	0.000134059	1	1	68	72
Clostridium	0.176085	0.320506	0	0.000780605	0.000634725	0.000578219	0.000541258	1	1	76	66
Colibacter	0.840984	0.913634	0	1.15e-07	3.57e-07	0	0	0.333	0.325	71	70
Collinsella	0.227699	0.379498	1	0.00240411	0.00340505	0.00142369	0.0016785	1	1	66	74
Comamonas	0.000800379	0.00638764	0	1.088e-06	5.702e-06	5.3e-08	0	0.651	0.39	82	61
Coprobacter	0.0139446	0.0516695	1	0.00112649	0.000660582	0.00102163	0.00133728	1	1	61	78
Coprococcus	0.0377528	0.10515	0	0.00170546	0.00143875	0.00127287	0.000887965	1	1	78	64
Coriobacterium	0.0507032	0.130694	0	4.6e-08	1.21e-07	0	0	0.286	0.169	76	66
Corynebacterium	0.663119	0.78627	0	7.593e-06	9.992e-06	2.927e-06	2.757e-06	1	1	72	69
Crenobacter	4.37812e-08	6.05639e-06	0	7.403e-06	3.0431e-05	3.59e-07	9e-09	0.825	0.519	91	54
Cronobacter	0.000105036	0.00155678	0	5.0798e-05	0.000158883	6.994e-06	9.52e-07	1	0.948	85	58
Culturomica	0.00245906	0.0154623	1	0.00105765	0.000906225	0.000742741	0.00128481	1	1	59	80
Cupriavidus	0.323011	0.487453	0	1.516e-06	4.085e-06	2.08e-07	5.8e-08	0.714	0.649	74	67
Curvibacter	0.000595365	0.00537123	0	2.293e-06	9.158e-06	1.05e-07	0	0.619	0.377	83	61
Cutibacterium	0.672055	0.792337	1	1.9e-08	8.2e-08	0	0	0.127	0.156	70	71
Cystobacter	0.253185	0.407256	0	5.6e-08	1.59e-07	0	0	0.175	0.117	73	68
Dakarella	0.880143	0.938727	1	0.001159	0.00242842	1.1383e-05	1.3985e-05	0.984	1	70	71
Dechloromonas	0.0908396	0.200524	1	7.8e-08	2.28e-07	0	0	0.127	0.247	66	74
Defluviitalea	0.209582	0.360314	0	1.55e-07	5.65e-07	0	0	0.222	0.143	74	68
Dehalococcoides	0.101705	0.215345	0	2.35e-07	5.25e-07	0	0	0.381	0.273	76	66
Deinococcus	0.000104972	0.00155678	0	6.48e-07	2.454e-06	0	0	0.381	0.117	81	62
Denitrobacterium	0.0683645	0.1612	0	1.049e-06	2.023e-06	3.12e-07	2.09e-07	0.937	0.896	77	65
Desulfarculus	0.943074	0.96398	1	5.4e-08	2.42e-07	0	0	0.159	0.169	70	71
Desulfatiglans	0.429534	0.584551	0	6.2e-08	2.24e-07	0	0	0.143	0.104	72	69
Desulfatitalea	0.434812	0.587775	0	7.8e-08	3.43e-07	0	0	0.159	0.117	72	69
Desulfitobacterium	0.964696	0.981248	0	5.42e-07	2.327e-06	0	0	0.349	0.351	71	70
Desulfococcus	0.746251	0.862603	1	9.9e-08	4.43e-07	0	0	0.254	0.286	70	71
Desulfocurvus	0.997728	0.997728	0	2.04e-07	7.61e-07	0	0	0.222	0.234	71	70
Desulfomicrobium	0.243864	0.396876	0	2.226e-06	8.18e-06	6e-08	0	0.524	0.364	75	67
Desulfonispora	0.000340861	0.00345018	0	7.05e-06	6.162e-06	5.145e-06	2.772e-06	0.921	0.922	84	59
Desulfosporosinus	0.383193	0.544742	1	2e-08	7.1e-08	0	0	0.143	0.208	68	72
Desulfotomaculum	1.19337e-05	0.000309531	0	4.902e-06	4.057e-06	3.863e-06	1.488e-06	0.952	0.87	87	57
Desulfovibrio	0.333265	0.497499	0	0.000556404	0.0013793	1.6321e-05	9.018e-06	1	1	74	67
Desulfurella	0.775137	0.874861	1	1.16e-07	4.23e-07	0	0	0.127	0.156	70	71
Dialister	0.0914127	0.200721	1	7.9057e-05	0.000201824	1.489e-06	4.058e-06	0.984	1	64	76
Dickeya	0.0016004	0.0116136	0	1.348e-06	3.135e-06	8.5e-08	0	0.603	0.377	82	61
Dielma	0.510792	0.650241	0	7.7361e-05	0.000141157	2.5191e-05	1.9039e-05	1	1	73	68
Dietzia	0.296724	0.462934	0	1.7e-06	1.0919e-05	4e-08	0	0.524	0.429	74	68
Dolosicoccus	0.491124	0.634871	1	1.2e-07	6.32e-07	0	0	0.159	0.208	69	72
Dorea	0.669209	0.79123	0	0.00157257	0.0013295	0.00124389	0.00114277	1	1	72	69
Duodenibacillus	0.00952195	0.0373831	1	5.1324e-05	7.8335e-05	1.1324e-05	3.3953e-05	1	1	61	79
Dysgonomonas	0.385913	0.544742	0	5.646e-06	8.916e-06	2.222e-06	1.542e-06	0.952	0.974	74	68
Ectothiorhodospira	0.083117	0.186452	0	5e-08	1.11e-07	0	0	0.206	0.104	75	67
Edwardsiella	0.0197574	0.067763	0	7.21e-06	2.0788e-05	1.171e-06	5.12e-07	0.937	0.831	79	63
Eggerthella	0.890064	0.942362	1	0.000284647	0.000578657	7.7151e-05	7.0766e-05	1	1	70	71
Eggerthia	0.899218	0.942362	0	3.86e-07	5.83e-07	1.74e-07	1.64e-07	0.746	0.753	71	70
Eikenella	0.458519	0.606005	0	4.02e-07	9.77e-07	4.9e-08	0	0.556	0.494	73	68
Eisenbergiella	0.418864	0.575591	0	5.5763e-05	8.8511e-05	3.7402e-05	3.3521e-05	1	1	74	68
Emergencia	0.0955046	0.205402	0	0.000502927	0.000284298	0.000441419	0.000349986	1	1	77	65
Enorma	0.853777	0.922702	0	4.364e-06	5.928e-06	2.091e-06	2.543e-06	0.968	0.961	71	70
Enterobacter	0.00178004	0.0120645	0	0.000648964	0.00187062	8.8263e-05	2.2357e-05	1	1	82	61
Enterococcus	0.370064	0.531407	1	4.0098e-05	4.9609e-05	3.2945e-05	3.185e-05	1	1	67	73
Enterorhabdus	0.224611	0.375862	0	1.09e-06	1.236e-06	5.54e-07	4.26e-07	0.857	0.857	75	67
Erwinia	3.13145e-05	0.000649776	0	3.197e-05	7.9105e-05	4.797e-06	7.45e-07	0.968	0.935	86	58
Erysipelatoclostridium	0.647992	0.772749	0	0.000764501	0.000771101	0.000550042	0.000391196	1	1	72	69
Erysipelothrix	0.0336737	0.0991104	1	2.9e-08	1.19e-07	0	0	0.0794	0.208	65	75
Escherichia	0.00068147	0.00565939	0	0.0167074	0.0396911	0.00281657	0.000733596	1	1	83	60
Ethanoligenens	0.445231	0.597237	0	3.39e-07	7.8e-07	0	2.2e-08	0.492	0.519	73	68
Eubacterium	0.18564	0.329234	0	0.00689242	0.00750313	0.0038983	0.00259508	1	1	76	66
Facklamia	0.752672	0.862603	1	5e-07	1.544e-06	9.8e-08	1e-07	0.667	0.623	69	71
Faecalibacterium	0.000126828	0.00175445	0	0.0405891	0.0299783	0.0360005	0.0140894	1	1	85	59
Faecalibaculum	0.309759	0.47261	0	1.0873e-05	1.2245e-05	6.674e-06	5.448e-06	0.984	0.987	74	67
Faecalicatena	0.549196	0.686495	0	0.000139088	8.8604e-05	0.000110543	0.000113739	1	1	73	69
Faecalicoccus	0.130515	0.257923	0	1.25e-05	1.1074e-05	8.852e-06	7.107e-06	1	1	76	66
Faecalitalea	0.791873	0.885787	1	0.00013775	0.000114617	9.8375e-05	0.000106004	1	1	69	71
Fenollaria	0.608198	0.744549	0	1.055e-06	1.446e-06	4.46e-07	2.83e-07	0.81	0.818	72	69
Fermentimonas	0.898061	0.942362	1	4.6e-08	1.33e-07	0	0	0.143	0.156	70	71
Filifactor	0.446129	0.597237	1	3.32e-07	1.335e-06	4.2e-08	5e-08	0.778	0.792	68	73
Finegoldia	0.179169	0.320793	0	1.141e-06	4.617e-06	2.89e-07	1.75e-07	0.825	0.844	76	66
Flavobacterium	0.0164211	0.058748	1	7.35e-07	1.673e-06	0	2.44e-07	0.46	0.675	62	78
Flavonifractor	0.103238	0.217159	0	0.00218335	0.00243425	0.00106996	0.000815544	1	1	77	65
Fournierella	0.106832	0.220573	0	0.000239617	0.000162777	0.000204959	0.000165045	1	1	77	65
Francisella	2.14717e-05	0.000468987	1	2.5e-08	9.7e-08	0	9e-09	0.159	0.545	57	82
Franconibacter	0.0347596	0.100903	0	3.05e-07	7.71e-07	0	0	0.333	0.208	77	65
Fretibacterium	0.00332083	0.0194105	0	2.135e-06	2.72e-06	1.244e-06	4.46e-07	0.984	0.922	82	61
Fructobacillus	0.000564967	0.00521025	1	1e-09	7e-09	0	0	0.0159	0.208	63	77
Fusicatenibacter	0.029402	0.0890644	0	0.00364935	0.00402057	0.0019741	0.00146368	1	1	79	64
Fusobacterium	0.00294058	0.0176861	1	0.00356484	0.00769028	0.000355042	0.00176848	1	1	59	80
Gallibacterium	0.123741	0.24808	0	9.24e-07	2.121e-06	2.12e-07	1.01e-07	0.571	0.519	76	66
Gardnerella	5.29646e-05	0.000933189	1	2.4e-07	9.75e-07	0	1.29e-07	0.429	0.792	56	83
Gemella	0.00369973	0.0207485	1	1.289e-06	2.231e-06	3.08e-07	8.91e-07	0.952	1	59	80
Gemmiger	0.0290916	0.0887721	0	0.00308017	0.00312584	0.00193048	0.000946565	1	1	79	64
Geoalkalibacter	0.222301	0.373501	0	1.58e-07	6.04e-07	0	0	0.19	0.117	73	68
Geodermatophilus	0.318467	0.482946	0	2.309e-06	4.879e-06	5.85e-07	2.16e-07	0.587	0.597	74	68
Globicatella	0.0535418	0.132261	1	7.2e-08	2.14e-07	0	1.2e-08	0.381	0.532	64	76
Gordonibacter	0.0158386	0.0571566	0	2.8774e-05	4.7451e-05	1.6076e-05	8.744e-06	1	1	80	63
Granulicatella	0.000830345	0.00650176	1	2.861e-06	4.65e-06	1.086e-06	2.496e-06	1	0.987	58	81
Haemophilus	0.352443	0.516833	0	0.000804385	0.00180667	0.000137621	0.000128597	1	1	74	68
Halanaerobium	0.0243351	0.079076	1	6.16e-07	2.6e-06	0	0	0.206	0.442	63	76
Hathewaya	0.0955242	0.205402	1	6.2e-08	2.72e-07	0	0	0.238	0.39	65	75
Herbinix	0.171233	0.314432	0	5.5e-08	1.25e-07	0	0	0.222	0.13	74	68
Hespellia	0.615226	0.747937	0	8.1516e-05	6.401e-05	6.0481e-05	5.5961e-05	1	1	72	69
Histophilus	0.799924	0.892388	1	6e-09	3.6e-08	0	0	0.0952	0.104	70	71
Holdemanella	0.0275816	0.0854207	1	0.000256929	0.000781765	9.2646e-05	0.00014025	1	1	62	77
Holdemania	0.0136225	0.0509311	0	0.000114387	7.0698e-05	0.000113856	7.6084e-05	1	1	80	63
Hungatella	0.00520969	0.0248688	0	0.000770303	0.000863862	0.000659567	0.000383521	1	1	81	62
Hydrogenoanaerobacterium	0.417115	0.575093	0	3.5e-08	8.6e-08	0	0	0.19	0.143	72	69
Hyphomicrobium	0.330449	0.495077	0	2.97e-07	7.79e-07	3.5e-08	0	0.524	0.494	74	68
Ileibacterium	0.13703	0.266984	1	1.4379e-05	1.7784e-05	9.597e-06	9.571e-06	1	1	65	75
Intestinibacillus	0.0629246	0.150946	0	9.841e-06	1.595e-05	4.276e-06	3.332e-06	1	0.987	78	65
Intestinibacter	0.308763	0.47261	0	0.00019596	0.000180239	0.000141096	0.000105045	1	1	74	67
Intestinimonas	0.0196465	0.067763	0	0.000571999	0.000646072	0.000374134	0.000227637	1	1	79	63
Izhakiella	0.302761	0.467004	0	2.93e-07	1.014e-06	1.3e-08	0	0.508	0.416	74	68
Jeotgalicoccus	0.939561	0.96276	1	7.81e-07	3.67e-06	0	0	0.111	0.117	70	71
Johnsonella	0.837385	0.912112	0	4.5822e-05	5.0044e-05	2.6094e-05	2.8319e-05	1	1	71	70
Jonquetella	0.486082	0.632364	1	3.9e-08	2.39e-07	0	0	0.111	0.156	69	72
Kallipyga	0.882177	0.938727	0	8e-07	1.433e-06	2.08e-07	2.23e-07	0.714	0.727	71	70
Kandleria	0.115705	0.234192	0	2.048e-06	4.754e-06	3.59e-07	4.5e-08	0.651	0.571	76	66
Kingella	0.621594	0.749889	0	1.165e-06	4.286e-06	1.38e-07	7.9e-08	0.714	0.662	72	69
Klebsiella	0.000746797	0.00607688	0	0.00585917	0.0114676	0.00081048	0.000125808	1	1	83	60
Kluyvera	5.59191e-05	0.000933189	0	0.00012218	0.000343365	2.1154e-05	3.273e-06	1	1	86	58
Kosakonia	0.335591	0.499176	0	2.39e-06	8.654e-06	5.8e-08	4.3e-08	0.667	0.532	74	68
Lachnoanaerobaculum	0.0898159	0.199324	0	4.7575e-05	0.000143742	1.6744e-05	1.0781e-05	1	1	77	65
Lachnobacterium	0.0433852	0.115416	1	5.06e-07	1.122e-06	1.16e-07	3.14e-07	0.556	0.675	63	77
Lachnoclostridium	0.158083	0.294191	0	0.00500577	0.00488387	0.00418217	0.00327697	1	1	76	66
Lachnospira	0.133185	0.261952	0	1.4158e-05	2.1486e-05	7.647e-06	4.519e-06	0.952	0.961	76	66
Lactobacillus	0.540848	0.682225	0	0.00591564	0.0199922	0.00151055	0.00112202	1	1	73	69
Lactococcus	0.00445094	0.0228042	1	1.988e-06	4.234e-06	4.86e-07	1.291e-06	0.937	0.948	60	79
Lactonifactor	0.0792577	0.181723	0	0.000177582	0.000100838	0.000170632	0.000124572	1	1	77	65
Lamprocystis	0.61142	0.746292	0	1.878e-06	4.727e-06	2e-07	9e-08	0.635	0.649	72	69
Lautropia	0.0246903	0.0794299	1	2.48e-07	1.103e-06	0	0	0.143	0.312	64	76
Lawsonia	0.147269	0.281644	0	2.9e-06	2.958e-06	1.91e-06	1.385e-06	1	1	76	66
Leadbetterella	0.600216	0.736951	1	8e-09	3.5e-08	0	0	0.0794	0.104	69	71
Leminorella	0.634629	0.761189	0	1.1e-08	3.5e-08	0	0	0.19	0.156	72	70
Lentisphaera	0.632447	0.76077	1	2.27e-07	9.35e-07	0	0	0.333	0.403	69	72
Leptotrichia	0.782663	0.88023	0	1.42e-07	4.95e-07	0	0	0.238	0.234	71	70
Leuconostoc	1.92573e-07	1.33196e-05	1	2.65e-07	7.04e-07	0	4.59e-07	0.365	0.766	51	86
Levyella	0.00385106	0.0210288	0	0.000166905	0.00010868	0.000136449	0.000101464	1	1	81	62
Libanicoccus	0.297936	0.463084	1	1.0922e-05	2.8022e-05	4.656e-06	5.998e-06	0.984	0.961	67	74
Listeria	0.000137878	0.00184579	0	3.02e-07	5.74e-07	0	0	0.413	0.143	82	61
Luteimonas	8.83596e-06	0.000298182	0	1.93e-06	8.322e-06	0	0	0.476	0.143	84	59
Lutispora	0.506525	0.648789	0	3.64e-07	1.653e-06	0	0	0.397	0.377	73	69
Mageeibacillus	0.0810297	0.183756	0	3.944e-06	7.079e-06	1.132e-06	3.09e-07	0.794	0.857	77	65
Mailhella	0.563094	0.699652	0	7.157e-06	1.7096e-05	1.604e-06	1.098e-06	0.873	0.935	73	69
Mangrovibacter	0.245165	0.397163	0	1.2e-06	3.328e-06	1.1e-07	6e-08	0.698	0.649	75	67
Mannheimia	0.31886	0.482946	0	2.038e-06	7.417e-06	1.36e-07	1.17e-07	0.667	0.623	74	67
Marinilactibacillus	0.145055	0.27999	1	2.3e-08	5.3e-08	0	0	0.238	0.351	66	74
Mariniphaga	0.396335	0.557555	0	2.8623e-05	5.5098e-05	5.523e-06	3.814e-06	0.984	0.987	74	68
Marinobacter	6.68156e-05	0.00106648	0	8.45e-07	3.08e-06	3e-08	0	0.556	0.286	84	59
Marvinbryantia	0.0665661	0.158439	0	0.000130709	7.8615e-05	0.00012152	9.3435e-05	1	1	77	65
Massilia	0.300739	0.465696	0	3.2e-08	1.17e-07	0	0	0.19	0.13	73	68
Massilimaliae	0.00691444	0.0300153	0	2.85e-06	5.553e-06	5.07e-07	1.35e-07	0.873	0.779	81	62
Massilioclostridium	0.508104	0.648809	0	9.7268e-05	9.1283e-05	6.6261e-05	6.7142e-05	1	1	73	68
Massiliomicrobiota	0.0409515	0.111808	1	5.984e-06	1.0837e-05	2.474e-06	3.915e-06	1	1	63	77
Mediterranea	0.00520969	0.0248688	1	0.00352442	0.00288408	0.002868	0.00411617	1	1	60	79
Megamonas	5.95895e-06	0.000224815	1	0.00589214	0.0138549	0.000130124	0.00307508	1	1	53	85
Megasphaera	0.00341361	0.0195352	1	0.000651988	0.00220843	1.9006e-05	3.2646e-05	1	1	59	80
Merdibacter	0.618174	0.747937	0	4.6852e-05	3.5534e-05	3.477e-05	3.5841e-05	1	1	72	69
Merdimonas	0.048996	0.127083	0	5.3373e-05	3.7783e-05	4.5173e-05	3.2085e-05	1	1	78	64
Methanomassiliicoccus	0.975805	0.982257	0	9e-09	3.2e-08	0	0	0.111	0.117	71	70
Methyloglobulus	0.259487	0.41578	0	4.47e-07	1.231e-06	0	0	0.27	0.195	74	68
Microbacterium	0.203629	0.353582	1	1.01e-07	5.06e-07	0	0	0.143	0.234	67	73
Mitsuokella	9.59684e-06	0.000298182	1	7.782e-06	3.1351e-05	9.4e-08	2.143e-06	0.698	0.87	54	84
Mobilibacterium	0.149439	0.284189	0	1.03e-07	2.57e-07	0	0	0.206	0.117	74	68
Mobiluncus	0.979861	0.982257	1	1.186e-06	3.156e-06	1.7e-07	1.97e-07	0.762	0.818	70	71
Mogibacterium	0.0360257	0.103108	1	3.6e-08	1.12e-07	0	0	0.238	0.403	64	76
Morganella	0.10807	0.220931	0	2.817e-06	1.0014e-05	3.99e-07	2.47e-07	0.889	0.818	77	66
Mucinivorans	0.976092	0.982257	1	1.404e-06	4.023e-06	5.8e-08	5.3e-08	0.635	0.662	70	71
Murdochiella	0.0561124	0.137791	0	5.383e-06	7.362e-06	2.871e-06	1.431e-06	0.937	0.948	78	65
Muribacter	0.491605	0.634871	1	2.4e-08	8.5e-08	0	0	0.127	0.169	69	72
Muribaculum	0.0054157	0.025253	1	8.9796e-05	0.000145794	3.7743e-05	6.9922e-05	1	1	60	79
Mycobacterium	0.000199405	0.00236437	1	2.2817e-05	6.1886e-05	1.52e-07	1.2266e-05	0.667	0.805	57	82
Ndongobacter	0.303834	0.467004	0	2.87e-07	5.58e-07	3.3e-08	0	0.524	0.403	74	68
Necropsobacter	0.214376	0.365074	0	6.7e-06	2.0066e-05	8.17e-07	4.86e-07	0.873	0.844	75	67
Negativibacillus	0.756596	0.862603	1	0.000226212	0.000389392	9.5985e-05	0.000116938	1	1	69	71
Negativicoccus	0.662857	0.78627	0	2.9e-08	1.29e-07	0	0	0.127	0.104	71	70
Neglecta	0.293107	0.459017	0	2.6714e-05	3.107e-05	1.9193e-05	1.6438e-05	1	1	74	67
Neisseria	0.463451	0.608788	0	6.5e-06	1.4739e-05	1.424e-06	1.377e-06	0.905	0.935	73	68
Neomicrococcus	0.640494	0.766008	0	4.112e-06	9.823e-06	5.49e-07	3.46e-07	0.762	0.818	72	69
Nissabacter	0.430835	0.584551	0	1.2631e-05	3.459e-05	1.106e-06	9.34e-07	0.873	0.935	73	68
Nitrosomonas	9.16729e-08	9.51106e-06	0	3.83e-07	1.069e-06	0	0	0.492	0.104	87	57
Obesumbacterium	0.00475626	0.0237813	0	2.7791e-05	7.397e-05	4.447e-06	1.333e-06	1	1	81	62
Oceanivirga	0.0216033	0.0723012	0	4.32e-07	1e-06	0	0	0.429	0.247	78	65
Oceanobacillus	0.413836	0.572473	0	1.42e-07	6.18e-07	0	0	0.238	0.195	73	69
Odoribacter	0.976609	0.982257	1	0.00307146	0.00277884	0.00228438	0.00198107	1	1	70	71
Olegusella	0.866648	0.930675	1	3.9e-08	7.8e-08	0	0	0.302	0.325	70	71
Olsenella	0.0522094	0.132115	0	1.1495e-05	1.3732e-05	7.231e-06	3.271e-06	0.984	0.987	78	64
Opitutus	0.385659	0.544742	0	4.7e-08	2.26e-07	0	0	0.206	0.143	73	69
Oribacterium	0.142649	0.276632	1	1.0825e-05	1.1247e-05	8.155e-06	8.621e-06	1	1	65	75
Ornithinibacillus	0.836224	0.912112	0	2.6e-08	8.3e-08	0	0	0.127	0.117	71	70
Ornithobacterium	2.48096e-11	1.0296e-08	1	2.353e-06	4.376e-06	7.13e-07	7.555e-06	0.984	0.987	45	91
Oscillibacter	0.0267085	0.0846109	0	0.000157706	0.000193206	0.00010052	5.059e-05	1	1	79	64
Ottowia	5.21047e-05	0.000933189	0	1.14e-06	4.444e-06	4.2e-08	0	0.508	0.208	83	60
Oxalobacter	0.938235	0.96276	1	1.2392e-05	2.6355e-05	3.483e-06	3.199e-06	0.984	0.987	70	71
Paenibacillus	0.00954845	0.0373831	0	2.648e-06	4.979e-06	8.12e-07	3.32e-07	0.873	0.857	80	62
Paeniclostridium	0.834063	0.912112	0	5.262e-06	1.0794e-05	1.902e-06	1.418e-06	0.905	0.922	71	70
Paeniglutamicibacter	0.0243897	0.079076	1	9.371e-06	4.9637e-05	6.15e-07	1.231e-06	0.81	0.948	62	77
Pandoraea	0.0580357	0.141675	1	5.63e-07	1.624e-06	0	0	0.222	0.39	65	75
Pantoea	0.0103184	0.0396493	0	5.44e-06	1.5012e-05	1.011e-06	2.24e-07	0.921	0.87	80	63
Papillibacter	0.00522951	0.0248688	0	5.225e-06	8.723e-06	1.972e-06	7.5e-07	0.905	0.844	81	62
Parabacteroides	0.756596	0.862603	1	0.0163179	0.0123781	0.0137361	0.0128379	1	1	69	71
Paraburkholderia	0.103608	0.217159	1	1.8e-08	8.5e-08	0	0	0.0794	0.169	67	73
Paraclostridium	0.210111	0.360314	0	3.36e-07	1.132e-06	1.08e-07	1.4e-08	0.667	0.558	75	67
Paraglaciecola	0.000676804	0.00565939	0	2.55e-07	9.71e-07	0	0	0.27	0.0649	79	64
Paraprevotella	0.270639	0.431981	1	0.00277277	0.00417947	0.000788672	0.00113268	1	1	66	74
Parasutterella	0.0366093	0.103353	0	0.00241958	0.00424944	0.000178849	2.9271e-05	1	1	78	64
Parvimonas	0.766711	0.869358	1	1.5e-08	4e-08	0	0	0.143	0.156	70	71
Pasteurella	0.146649	0.281644	0	1.3688e-05	2.9828e-05	2.473e-06	1.807e-06	0.952	0.935	76	66
Patulibacter	0.431018	0.584551	1	3.124e-06	2.743e-06	2.507e-06	2.729e-06	1	1	68	73
Pediococcus	0.00407039	0.0211152	1	5.8e-08	2.64e-07	0	0	0.159	0.377	62	78
Pelobacter	0.0415004	0.112566	0	2.58e-07	6.96e-07	0	0	0.365	0.221	77	65
Peptoanaerobacter	0.0611638	0.148438	0	7.3e-06	1.1051e-05	3.233e-06	1.94e-06	0.968	0.974	78	65
Peptococcus	0.207877	0.359453	0	1.7e-07	5.2e-07	0	0	0.175	0.104	73	68
Peptoniphilus	0.245954	0.397163	0	1.0838e-05	1.5964e-05	5.716e-06	4.358e-06	1	1	75	67
Peptostreptococcus	0.817803	0.905036	0	3.278e-06	3.84e-06	2.241e-06	2.024e-06	1	1	71	70
Petrimonas	0.00343632	0.0195352	1	1.5253e-05	3.4778e-05	2.457e-06	1.169e-05	0.952	0.987	59	80
Phascolarctobacterium	0.178777	0.320793	0	0.000362116	0.000763775	0.000157807	0.000137491	1	1	76	66
Phocaeicola	0.214842	0.365074	0	1.127e-06	4.212e-06	7.2e-08	3.5e-08	0.635	0.571	75	67
Phocea	0.0393245	0.108077	0	0.000101381	8.6932e-05	7.7911e-05	5.4963e-05	1	1	78	64
Phoenicibacter	0.808054	0.899042	0	9.162e-06	1.2158e-05	5.275e-06	5.605e-06	1	1	71	70
Photorhabdus	1.38964e-05	0.000339236	0	9.03e-07	4.07e-06	0	0	0.492	0.169	84	59
Plesiomonas	0.0531521	0.132244	1	1.1e-08	4.7e-08	0	0	0.0635	0.182	66	74
Pluralibacter	1.07777e-05	0.000298182	0	8.308e-06	2.2195e-05	1.31e-06	1.2e-07	0.889	0.727	87	57
Pontibacillus	0.552973	0.68914	1	0.000111798	0.000332751	2.907e-06	4.941e-06	0.857	0.883	68	72
Porphyromonas	0.450884	0.601158	1	7.5695e-05	5.8272e-05	6.9389e-05	6.1864e-05	1	1	68	73
Pragia	1.49876e-06	6.91095e-05	0	7.57e-06	3.9328e-05	0	0	0.365	0.0519	83	60
Prevotella	0.00163381	0.0116136	1	0.0776061	0.12727	0.00320177	0.00614444	1	1	59	80
Prevotellamassilia	0.0078201	0.0327812	1	0.00368185	0.00740208	0.000522599	0.00101646	1	1	60	79
Propionimicrobium	0.238057	0.3936	0	6.3e-07	8.85e-07	3.47e-07	2.15e-07	0.778	0.766	75	67
Proteiniphilum	0.588971	0.725291	1	7.378e-06	1.5405e-05	2.082e-06	2.584e-06	1	0.961	68	72
Proteocatella	0.897119	0.942362	1	1.736e-06	7.212e-06	0	0	0.444	0.494	70	71
Proteus	0.0236645	0.0779425	1	1.333e-06	3.22e-06	2.32e-07	4.56e-07	0.873	0.948	62	78
Provencibacterium	0.0764338	0.178202	0	3.6943e-05	3.0555e-05	2.6468e-05	1.8771e-05	1	1	77	65
Providencia	0.0364044	0.103353	0	3.966e-06	5.808e-06	1.083e-06	5.57e-07	0.952	0.935	78	64
Pseudobutyrivibrio	0.0296972	0.0893067	0	3.5e-06	5.704e-06	1.119e-06	2.13e-07	0.794	0.779	79	64
Pseudodesulfovibrio	0.893726	0.942362	0	2.56e-07	9.17e-07	0	0	0.254	0.26	71	70
Pseudoflavonifractor	0.0764338	0.178202	0	0.000280412	0.00018857	0.000232735	0.000185226	1	1	77	65
Pseudogulbenkiania	0.0174533	0.0617174	1	9.09e-07	2.133e-06	0	5.9e-08	0.381	0.571	62	77
Pseudomonas	4.82621e-05	0.000933189	0	2.8174e-05	0.000109572	2.115e-06	2.05e-07	0.968	0.883	86	58
Pseudovibrio	0.745303	0.862603	1	1.161e-06	2.228e-06	2.19e-07	1.94e-07	0.667	0.727	69	72
Pyramidobacter	3.60941e-06	0.000149791	0	9.87e-07	3.839e-06	1.65e-07	0	0.698	0.39	87	57
Rahnella	0.00216397	0.014032	0	5.53e-07	1.677e-06	4.3e-08	0	0.571	0.286	81	62
Ramlibacter	0.00188628	0.0124255	1	1.6e-08	1.16e-07	0	0	0.0317	0.208	64	76
Raoultella	0.000312309	0.00329883	0	7.77e-07	1.651e-06	1.29e-07	3e-09	0.778	0.545	84	60
Rappaport	0.0153762	0.0559746	0	3.69e-06	1.0381e-05	9.47e-07	2.23e-07	0.825	0.766	80	63
Rhodococcus	0.000122126	0.00174767	0	6.83e-07	4.117e-06	2.5e-08	0	0.524	0.221	83	60
Rhodopseudomonas	0.925027	0.959715	0	9.2e-07	3.561e-06	0	0	0.175	0.182	71	70
Riemerella	0.0146088	0.0536518	1	8.0332e-05	5.078e-05	7.3032e-05	9.6885e-05	1	1	61	78
Rikenella	0.44587	0.597237	1	5.874e-05	5.2058e-05	4.5173e-05	5.4337e-05	1	1	68	73
Robinsoniella	0.0175486	0.0617174	0	3.39e-06	3.649e-06	2.239e-06	1.502e-06	0.968	0.948	80	63
Rodentibacter	0.0788969	0.181723	0	2.9406e-05	6.9371e-05	5.728e-06	3.022e-06	0.984	0.961	77	65
Romboutsia	0.0347691	0.100903	0	0.000298664	0.000852613	0.000108432	2.8338e-05	1	1	79	64
Roseburia	0.0229424	0.0761689	0	0.0225561	0.020704	0.0165813	0.0103657	1	1	79	63
Rosenbergiella	0.286773	0.452512	0	9.1e-08	3.98e-07	0	0	0.254	0.182	73	68
Rothia	0.533269	0.674715	0	5.61e-07	1.669e-06	1.29e-07	1.23e-07	0.746	0.688	73	69
Rouxiella	0.288415	0.453379	0	4.11e-07	9.15e-07	0	0	0.476	0.416	74	68
Rubrivivax	0.000681855	0.00565939	1	3.76e-07	1.32e-06	0	2.4e-08	0.222	0.506	59	80
Ruminiclostridium	0.471258	0.616947	0	0.000710455	0.00200821	0.000221334	0.000179607	1	1	73	68
Ruminococcus	0.0821659	0.18532	0	0.00773778	0.00832333	0.00516063	0.00343685	1	1	77	65
Ruthenibacterium	0.0452702	0.119663	0	0.000850744	0.000856066	0.000677309	0.000469655	1	1	78	64
Salmonella	0.000936407	0.00715225	0	0.000150416	0.000611875	1.2431e-05	6.625e-06	1	1	83	60
Sanguibacteroides	0.830846	0.912112	1	8.3956e-05	0.000133322	2.7703e-05	3.3851e-05	1	1	70	71
Scardovia	0.97989	0.982257	0	1.3e-08	4.2e-08	0	0	0.127	0.13	71	70
Selenomonas	0.923196	0.959715	0	2.888e-06	6.127e-06	5.69e-07	5.48e-07	0.873	0.896	71	70
Sellimonas	0.15563	0.29093	0	5.9674e-05	9.8497e-05	3.0375e-05	2.4448e-05	1	1	76	66
Senegalimassilia	0.116249	0.234192	0	1.8235e-05	3.585e-05	7.782e-06	3.389e-06	1	1	76	66
Serratia	1.83122e-05	0.000422197	0	6.167e-06	1.9277e-05	9e-07	8.8e-08	0.921	0.74	87	57
Sharpea	0.154413	0.289962	0	7.747e-06	1.1158e-05	4.05e-06	3.377e-06	1	0.974	76	66
Shewanella	0.0109273	0.0412258	0	4.6e-08	1.55e-07	0	0	0.349	0.169	78	64
Shigella	0.00672827	0.0297046	0	0.00170543	0.00408944	0.000250841	9.8438e-05	1	1	81	62
Shimwellia	0.00665698	0.0297046	0	2.756e-06	1.0159e-05	1.83e-07	1.8e-08	0.762	0.61	81	62
Shuttleworthia	0.0108534	0.0412258	0	6.28e-07	8.11e-07	1.87e-07	1.05e-07	0.714	0.597	80	63
Siccibacter	0.0371805	0.104256	0	7.349e-06	1.9391e-05	8.46e-07	2.47e-07	0.857	0.753	78	64
Simonsiella	0.0617412	0.148969	0	4.17e-07	1.057e-06	6.7e-08	2e-08	0.667	0.506	77	65
Simplicimonas	0.324962	0.48862	1	0.000648093	0.000806116	0.000410748	0.000450169	1	1	67	74
Slackia	0.281291	0.445557	0	6.439e-06	1.9025e-05	6.02e-07	3.85e-07	0.873	0.883	75	67
Sneathia	0.000208311	0.00238926	1	9.851e-06	2.4553e-05	2.06e-07	3.477e-06	0.794	0.935	56	82
Snodgrassella	0.215525	0.365074	0	2.14e-07	6.51e-07	0	0	0.286	0.195	74	68
Sodalis	0.0787844	0.181723	0	8.07e-07	3.117e-06	6.1e-08	0	0.587	0.468	77	65
Solobacterium	0.126307	0.252008	1	5.4723e-05	4.7295e-05	4.3903e-05	4.8931e-05	1	1	65	75
Sporobacter	0.0199728	0.0679401	0	2.309e-06	5.282e-06	4.33e-07	7.6e-08	0.556	0.519	79	64
Stanieria	0.0037565	0.020786	1	3e-09	1.4e-08	0	0	0.0476	0.221	64	76
Staphylococcus	0.56608	0.701264	0	1.1994e-05	1.4858e-05	7.525e-06	5.608e-06	1	1	73	69
Stenotrophomonas	0.870079	0.930675	0	1.116e-06	2.648e-06	7.03e-07	5.54e-07	0.857	0.87	71	70
Steroidobacter	0.354742	0.517499	0	2.2e-08	8.1e-08	0	0	0.159	0.104	73	69
Stomatobaculum	0.00290069	0.0176861	0	1.5645e-05	1.7742e-05	1.2194e-05	6.45e-06	1	1	82	61
Streptobacillus	0.356638	0.517499	1	1.76e-07	8.16e-07	0	0	0.127	0.195	68	72
Streptococcus	0.111462	0.226749	1	0.00131891	0.00474019	0.000174198	0.000236559	1	1	64	75
Streptomyces	0.0840151	0.187453	1	3.135e-06	6.418e-06	8.45e-07	1.306e-06	0.921	0.987	64	76
Subdoligranulum	0.048996	0.127083	0	0.000431448	0.000334744	0.000359847	0.000258801	1	1	78	64
Succinatimonas	5.25599e-07	2.72655e-05	1	1.284e-06	6.427e-06	1e-08	3.09e-07	0.54	0.909	52	86
Succiniclasticum	0.00482007	0.0238135	0	5.669e-06	5.323e-06	4.568e-06	2.173e-06	0.873	0.844	81	62
Succinispira	0.00052382	0.00505547	0	1.197e-05	1.1736e-05	8.57e-06	3.201e-06	0.905	0.831	84	60
Sutterella	0.00406135	0.0211152	1	0.00451856	0.00899966	7.1634e-05	0.000746128	1	1	60	79
Synergistes	0.380839	0.544742	1	7.2e-08	3.71e-07	0	0	0.127	0.195	68	72
Syntrophus	0.492599	0.634871	1	1e-09	4e-09	0	0	0.0952	0.13	69	72
Tannerella	0.0514528	0.131808	1	4.307e-05	5.6254e-05	2.36e-05	3.9501e-05	1	1	63	77
Tatumella	0.151314	0.285434	0	6.9e-08	2.22e-07	0	0	0.206	0.117	74	68
Terribacillus	0.0018024	0.0120645	0	1.112e-06	1.291e-06	6.74e-07	2.43e-07	0.778	0.636	82	61
Terrisporobacter	0.426511	0.584165	0	2.425e-06	1.3761e-05	1.62e-07	7.7e-08	0.81	0.779	74	68
Tetragenococcus	0.00823041	0.0341562	1	2.7e-08	6.1e-08	0	0	0.27	0.468	62	78
Thauera	0.000213019	0.00238926	0	1.835e-06	8.232e-06	6.2e-08	0	0.667	0.416	84	60
Thermicanus	0.685005	0.805317	0	6e-08	2.66e-07	0	0	0.127	0.104	71	70
Thermoanaerobacterium	0.27491	0.437118	1	1.36e-07	7.43e-07	0	0	0.0794	0.143	68	72
Thioalkalivibrio	5.62162e-05	0.000933189	0	6.93e-07	3.055e-06	0	0	0.413	0.104	82	61
Thioflavicoccus	0.911695	0.953032	1	7.84e-07	2.352e-06	0	0	0.206	0.221	70	71
Trabulsiella	0.0353829	0.101972	0	3.798e-06	7.005e-06	8.48e-07	3.37e-07	0.889	0.896	78	64
Traorella	0.173424	0.317053	0	0.000180652	0.00015074	0.000156933	0.000128306	1	1	76	66
Treponema	0.750234	0.862603	1	6.4729e-05	4.4848e-05	5.568e-05	5.0109e-05	1	1	69	71
Trichococcus	0.104132	0.217159	1	1e-08	2.4e-08	0	0	0.27	0.377	65	75
Trichoderma	0.817614	0.905036	1	7.5e-08	2.89e-07	0	0	0.365	0.39	70	71
Trueperella	0.000295833	0.00323081	1	3.018e-06	4.298e-06	1.782e-06	3.839e-06	0.984	1	57	82
Turicibacter	0.724959	0.847487	0	6.2989e-05	0.000207935	4.965e-06	5.257e-06	1	1	72	69
Turicimonas	0.463559	0.608788	1	1.6393e-05	2.7995e-05	3.077e-06	3.815e-06	1	1	68	73
Tyzzerella	0.543624	0.683648	1	0.00186326	0.00215433	0.0013128	0.00128985	1	1	68	72
Urinacoccus	0.548997	0.686495	0	1.86e-06	4.348e-06	2.65e-07	2.79e-07	0.905	0.896	73	69
Varibaculum	0.0461416	0.121195	0	2.75e-07	1.748e-06	0	0	0.175	0.0649	75	67
Veillonella	0.824319	0.90982	1	0.000509557	0.00137336	6.8971e-05	6.2806e-05	1	1	70	71
Vibrio	0.0418037	0.112653	0	2.434e-06	1.0065e-05	1.42e-07	4.2e-08	0.635	0.584	78	64
Weissella	1.4129e-07	1.17271e-05	1	2.15e-07	4.3e-07	0	3.67e-07	0.492	0.844	51	87
Xanthomonas	0.858581	0.925483	0	1.23e-06	3.016e-06	3.7e-08	5e-08	0.556	0.61	71	70
Xenorhabdus	0.355724	0.517499	0	7.68e-07	3.655e-06	0	0	0.349	0.286	73	68
Xylocopa	0.368334	0.53076	1	2.96e-07	7.49e-07	3.6e-08	5.2e-08	0.524	0.636	67	73
Yersinia	0.000317959	0.00329883	0	1.5416e-05	3.1273e-05	1.986e-06	6.92e-07	0.952	0.961	84	59
Yokenella	0.00140586	0.0104184	0	6.362e-06	1.3605e-05	1.367e-06	2.44e-07	0.921	0.753	83	61

## Sheet: Table S5
Supplementary Table 5 Gout associated species.
Species	P value	Adjusted P value	Enrichment (0, healthy controls; 1, gout patients)	Abundance mean in controls	Abundance mean in gout patients	Abundance median in control	Abundance median in gout patients	Control occurrence	Gout occurrence	Control mean rank	Gout mean rank	Butyrate-producing bacteria
Abiotrophia_defectiva	0.0453079	0.121527	1	2.5e-08	1.19e-07	0	0	0.159	0.286	65	75
Acetitomaculum_ruminis	0.807819	0.88308	1	7.06e-07	7.07e-07	4.38e-07	3.91e-07	0.873	0.857	70	71
Acetivibrio_ethanolgignens	0.00494603	0.0258093	1	0.000286691	0.000618564	0.000154209	0.000232882	1	1	60	79
Acetobacterium_woodii	0.920632	0.957324	1	6.33e-07	5.23e-07	0	0	0.333	0.338	70	71
Acholeplasma_palmae	0.136185	0.267706	1	1.9e-08	2.8e-08	0	0	0.0635	0.143	67	73
Achromobacter_xylosoxidans	0.00459907	0.0247487	1	4.41e-07	8.53e-07	0	1.6e-08	0.238	0.506	61	78
Acidaminococcus_fermentans	0.324962	0.49346	1	8.707e-06	1.283e-05	7.739e-06	8.067e-06	1	1	67	74
Acidaminococcus_intestini	0.198472	0.344704	1	3.083e-05	0.000401404	1.178e-06	2.264e-06	0.968	0.961	66	74
Acidaminococcus_timonensis	0.0485411	0.128202	1	2.57e-07	7.08e-07	5.2e-08	7.1e-08	0.619	0.779	63	77
Acidovorax_citrulli	0.00894227	0.0387624	1	7e-09	7.5e-08	0	0	0.0476	0.195	65	75
Acinetobacter_baumannii	0.978279	0.983994	0	1.0087e-05	8.095e-06	1.786e-06	2.524e-06	0.952	0.987	71	70
Acinetobacter_guillouiae	0.00767128	0.0351328	0	9.1e-08	3.7e-08	0	0	0.349	0.169	78	64
Acinetobacter_indicus	0.021966	0.0717004	0	4.8e-08	2.3e-08	0	0	0.27	0.117	76	66
Acinetobacter_johnsonii	0.00372887	0.021707	1	2.98e-07	1.666e-06	5.5e-08	1.41e-07	0.619	0.831	60	79
Acinetobacter_tandoii	0.0123452	0.0480888	0	1.4e-08	1e-09	0	0	0.222	0.0779	76	66
Acinetobacter_ursingii	2.23196e-05	0.000408876	0	5.526e-06	3.1e-07	2.18e-07	0	0.651	0.351	85	58
Actinobacillus_pleuropneumoniae	0.974147	0.982386	0	8.2e-08	2.87e-07	0	0	0.127	0.13	71	70
Actinobacillus_succinogenes	0.853561	0.920392	0	1.8e-08	7e-09	0	0	0.127	0.117	71	70
Actinobacillus_suis	0.47424	0.636013	1	4.4e-08	9.2e-08	0	0	0.175	0.234	69	72
Actinomyces_graevenitzii	0.490198	0.646217	1	1.592e-06	2.231e-06	1.64e-07	2.93e-07	0.778	0.805	68	73
Actinomyces_hongkongensis	0.808208	0.88308	0	6e-09	6e-09	0	0	0.159	0.143	71	70
Actinomyces_johnsonii	0.0238951	0.0755922	0	8e-09	3e-09	0	0	0.222	0.0909	76	66
Actinomyces_liubingyangii	0.162405	0.30136	1	5.08e-07	1.29e-06	0	0	0.143	0.247	67	74
Actinomyces_meyeri	0.968404	0.980936	0	1.1e-08	1.4e-08	0	0	0.127	0.13	71	70
Actinomyces_odontolyticus	0.554797	0.695313	0	5.419e-06	4.45e-06	2.288e-06	2.561e-06	1	1	73	69
Actinomyces_oris	0.673791	0.787156	0	3.13e-07	3.4e-07	1.7e-07	1.67e-07	0.984	0.987	72	69
Actinomyces_sp._Marseille_P2985	0.30704	0.474617	1	1.9e-08	3.8e-08	0	0	0.175	0.247	68	73
Actinomyces_succiniciruminis	0.230486	0.386087	0	3.98e-07	1.19e-07	0	0	0.27	0.208	74	68
Actinomyces_turicensis	0.450545	0.61477	0	5.08e-07	1.53e-07	0	0	0.413	0.39	73	68
Actinomyces_urinae	0.91388	0.952422	0	9e-09	1.2e-08	0	0	0.0952	0.0909	71	70
Actinomyces_vaccimaxillae	0.793714	0.87206	1	1.3e-08	1.6e-08	0	0	0.0952	0.104	70	71
Actinophytocola_xinjiangensis	0.934904	0.96239	0	9.25e-07	4.42e-07	0	0	0.365	0.39	71	70
Acutalibacter_muris	0.0107465	0.0442713	0	2.2287e-05	1.8741e-05	2.1424e-05	1.3323e-05	1	1	80	63
Adlercreutzia_equolifaciens	0.101477	0.216269	0	4.2299e-05	2.5845e-05	9.89e-06	1.779e-06	0.984	0.974	77	65
Aeromonas_fluvialis	0.0827346	0.185409	1	9e-09	1.6e-08	0	0	0.111	0.221	66	74
Aeromonas_salmonicida	0.276419	0.439106	1	2.81e-07	5.18e-07	0	0	0.317	0.403	67	73
Aeromonas_simiae	0.530105	0.679197	0	7.1e-08	6.1e-08	0	0	0.317	0.286	72	69
Aggregatibacter_actinomycetemcomitans	0.0547756	0.138077	0	2.93e-07	8.52e-07	8.3e-08	0	0.603	0.481	77	65
Aggregatibacter_aphrophilus	0.294842	0.459889	0	5.975e-06	1.9943e-05	1.446e-06	6.83e-07	0.921	0.896	74	67
Akkermansia_muciniphila	0.00480555	0.0256992	0	0.000117441	0.000192772	1.619e-06	4.13e-07	0.968	0.87	81	62
Alcanivorax_hongdengensis	0.0145401	0.0549081	1	2.884e-06	7.459e-06	1.75e-07	5.13e-07	0.651	0.805	61	78
Alcanivorax_xenomutans	0.108463	0.225572	0	2.28e-07	1.02e-07	0	0	0.27	0.169	75	67
Alistipes_finegoldii	0.219729	0.371682	0	0.00238945	0.00139017	0.00124534	0.000962848	1	1	75	67
Alistipes_ihumii	0.443374	0.610792	0	0.000120312	4.0412e-05	1.9249e-05	1.1586e-05	1	1	73	68
Alistipes_indistinctus	0.988303	0.991759	1	0.000134195	0.000130793	2.4237e-05	2.4251e-05	0.984	0.987	70	71
Alistipes_inops	0.756595	0.850561	0	1.9501e-05	1.3576e-05	4.205e-06	1.313e-06	0.952	1	72	70
Alistipes_obesi	0.866943	0.920392	0	0.000796472	0.000280582	7.1605e-05	8.0504e-05	1	1	71	70
Alistipes_putredinis	0.365608	0.532637	0	0.0119643	0.00683293	0.00266128	0.0021398	1	1	74	68
Alistipes_senegalensis	0.358988	0.52566	0	0.000351545	0.000282369	0.000213416	0.000157619	1	1	74	68
Alistipes_shahii	0.141511	0.276284	0	0.00340116	0.0022727	0.00205169	0.00138411	1	1	76	66
Alistipes_timonensis	0.170791	0.31341	0	3.9907e-05	2.41e-05	1.6625e-05	8.767e-06	0.984	0.974	76	66
Alkaliphilus_oremlandii	0.241565	0.397593	0	4.61e-07	4.46e-07	1.99e-07	1.29e-07	0.762	0.714	75	67
Allisonella_histaminiformans	0.0576942	0.141121	0	5.0172e-05	1.9572e-05	1.5e-06	6.77e-07	0.937	0.896	78	65
Allobaculum_stercoricanis	1.34355e-05	0.000269022	1	8.04e-07	2.295e-06	0	7.14e-07	0.381	0.727	55	83
Alloprevotella_tannerae	0.0807011	0.183288	1	0.000151838	0.000159978	9.4884e-05	0.000135325	1	1	64	76
Alloscardovia_omnicolens	0.742759	0.842577	0	3.19e-07	2.19e-07	0	0	0.317	0.312	72	70
Alteromonas_sp._Mex14	0.00273327	0.017304	0	5e-08	2.8e-08	0	0	0.381	0.156	79	63
Anaerobium_acetethylicum	0.110719	0.229157	1	3.68e-07	2.441e-06	2.1e-08	9.7e-08	0.508	0.623	65	75
Anaerococcus_obesiensis	0.873489	0.923976	1	3.018e-06	1.846e-06	8.76e-07	9.48e-07	0.873	0.935	70	71
Anaerococcus_vaginalis	1.22894e-06	3.52705e-05	1	4.2e-08	1.18e-07	0	3.8e-08	0.254	0.675	53	84
Anaerocolumna_aminovalerica	0.213002	0.363878	0	2.5e-08	1.1e-08	0	0	0.175	0.104	73	68
Anaerofustis_stercorihominis	3.46895e-06	8.53361e-05	1	8.6e-08	1.58e-07	0	6.8e-08	0.381	0.727	54	84
Anaerolineaceae_bacterium_oral_taxon_439	0.0796241	0.1818	0	1.236e-06	5.06e-07	1.01e-07	0	0.587	0.494	77	65
Anaeromassilibacillus_senegalensis	0.542346	0.684691	1	1.95e-06	5.34e-06	1.77e-07	2.56e-07	0.571	0.727	68	72
Anaerosporobacter_mobilis	0.101478	0.216269	0	5.574e-06	4.316e-06	2.941e-06	2.219e-06	1	1	77	65
Anaerostipes_caccae	0.153205	0.288643	1	4.7545e-05	6.4245e-05	3.3373e-05	4.1331e-05	1	1	65	75	Y
Anaerostipes_hadrus	0.229318	0.384878	0	0.00123314	0.001003	0.000711412	0.000586496	1	1	75	67	Y
Anaerotignum_lactatifermentans	0.124243	0.248776	0	3.8189e-05	3.6053e-05	3.1916e-05	2.8208e-05	1	1	76	66
Anaerotignum_neopropionicum	0.0149513	0.0559698	0	7.3758e-05	6.0445e-05	7.1953e-05	4.3758e-05	1	1	80	63
Anaerotignum_propionicum	0.00720853	0.0339156	0	2.413e-06	1.016e-06	1.521e-06	5.14e-07	0.746	0.688	81	62
Anaerotruncus_colihominis	0.00501078	0.0259897	0	0.000524762	0.000373154	0.000407288	0.000298557	1	1	81	62	Y
Anaerotruncus_rubiinfantis	0.684528	0.794864	0	1.775e-06	2.125e-06	9.28e-07	6.38e-07	0.968	0.987	72	69
Andreesenia_angusta	0.10098	0.216269	0	4.942e-06	5.688e-06	9.79e-07	3.38e-07	0.889	0.961	77	65
Angelakisella_massiliensis	0.320861	0.489825	0	0.000175196	0.000151155	0.000119836	0.000116681	1	1	74	67
Aquitalea_pelogenes	0.0096876	0.0414976	0	2.71e-07	1.52e-07	4.9e-08	0	0.556	0.325	79	63
Asaccharospora_irregularis	0.666787	0.782158	1	3.76e-07	4.69e-07	3e-08	3.9e-08	0.54	0.558	69	72
Atlantibacter_hermannii	0.0479807	0.127504	0	1.258e-06	1.225e-06	1.75e-07	5.7e-08	0.746	0.701	78	64
Atopobium_deltae	0.74648	0.844572	0	9.6e-07	1.09e-07	0	0	0.397	0.39	72	70
Atopobium_minutum	0.598031	0.728847	0	6.38e-07	8.18e-07	5.7e-08	7.8e-08	0.619	0.597	72	69
Atopobium_parvulum	0.00538414	0.0271096	1	3.5e-08	5.5e-08	0	2.1e-08	0.46	0.727	60	79
Atopobium_vaginae	0.290802	0.456067	1	1.05e-07	1.47e-07	4.7e-08	5.8e-08	0.524	0.662	67	74
Azoarcus_sp._CIB	0.00595093	0.0291122	1	6.53e-07	1.545e-06	0	3.4e-08	0.27	0.532	61	78
Azospira_oryzae	3.62923e-08	2.60398e-06	0	1.4868e-05	9.37e-07	8.21e-07	1.5e-08	0.889	0.506	91	54
Bacillus_acidiproducens	0.539211	0.683804	1	5.35e-07	1.62e-07	1.5e-08	3.9e-08	0.508	0.636	68	72
Bacillus_azotoformans	0.0642721	0.154146	1	7.9e-08	8.1e-08	0	0	0.143	0.273	65	75
Bacillus_bataviensis	0.00298923	0.018516	1	1.6e-08	6.7e-08	0	0	0.0952	0.299	63	77
Bacillus_bogoriensis	2.05881e-05	0.000402873	1	4e-09	2.776e-06	0	0	0.0159	0.286	60	79
Bacillus_coagulans	0.657894	0.778086	0	4.85e-07	2.83e-07	0	0	0.302	0.286	72	69
Bacillus_rubiinfantis	0.0331339	0.0960548	1	8e-09	8.4e-08	0	0	0.143	0.273	65	75
Bacillus_tuaregi	0.000549499	0.00525688	1	6.6e-08	4.5e-07	0	3e-08	0.238	0.545	59	80
Bacteroides_barnesiae	0.0210047	0.0703627	1	0.000508713	0.000705267	0.000247683	0.000395161	1	1	62	78
Bacteroides_caccae	0.0653335	0.154965	1	0.00436155	0.00924616	0.00165113	0.00316778	1	1	64	76
Bacteroides_caecimuris	0.350278	0.521826	1	0.00064639	0.000811422	0.000544624	0.000597482	1	1	67	73
Bacteroides_cellulosilyticus	0.234222	0.389315	0	0.00341285	0.00195995	0.00121058	0.00127426	1	1	75	67
Bacteroides_coprocola	0.0229424	0.0737069	1	0.0129512	0.0204095	0.00545432	0.00958994	1	1	62	78
Bacteroides_coprophilus	0.00223077	0.0150846	1	0.00346619	0.00833925	0.00162229	0.00225136	1	1	59	80
Bacteroides_coprosuis	0.202903	0.350099	1	5.14e-05	8.9505e-05	4.696e-06	5.979e-06	0.984	1	66	74
Bacteroides_dorei	0.497424	0.648913	1	0.00914076	0.00784137	0.00512731	0.00605521	1	1	68	73
Bacteroides_faecichinchillae	0.178777	0.321602	1	0.000231974	0.000348373	0.0001524	0.000195233	1	1	65	75
Bacteroides_fluxus	0.000671113	0.00573988	1	0.00110311	0.00164295	0.00102556	0.00133102	1	1	58	81
Bacteroides_fragilis	0.737561	0.84	1	0.0158905	0.00977953	0.00249072	0.00304199	1	1	69	72
Bacteroides_graminisolvens	0.576103	0.711021	1	1.2076e-05	7.182e-06	2.18e-07	2.75e-07	0.762	0.844	68	72
Bacteroides_helcogenes	0.409288	0.5796	1	0.000134243	0.000150486	9.2881e-05	0.000109512	1	1	67	73
Bacteroides_neonati	0.0646599	0.154645	0	5.302e-06	2.7e-06	2.411e-06	1.32e-06	0.905	0.935	78	65
Bacteroides_nordii	0.58321	0.717348	0	0.00138606	0.00153162	0.000664852	0.00045784	1	1	73	69
Bacteroides_ovatus	0.943234	0.965665	0	0.017188	0.0175414	0.00672314	0.00650732	1	1	71	70
Bacteroides_paurosaccharolyticus	0.616671	0.740555	0	1.605e-06	5.97e-07	8.5e-08	5.8e-08	0.698	0.714	72	69
Bacteroides_plebeius	0.45593	0.620152	1	0.0237335	0.0320704	0.00594234	0.00691852	1	1	68	73
Bacteroides_propionicifaciens	0.740881	0.841555	0	3.06e-07	6.3e-08	0	0	0.143	0.13	71	70
Bacteroides_pyogenes	0.102355	0.217064	1	0.000160427	0.000209273	0.000113787	0.000153224	1	1	64	76
Bacteroides_reticulotermitis	0.438408	0.606863	0	7.5633e-05	6.3922e-05	2.0585e-05	1.728e-05	1	1	73	68
Bacteroides_salanitronis	0.00173001	0.0125171	1	0.00070427	0.00110634	0.000499989	0.000804702	1	1	59	80
Bacteroides_salyersiae	0.0369871	0.103733	1	0.00231938	0.0036991	0.00178615	0.00245037	1	1	63	77
Bacteroides_stercoris	0.56608	0.70637	1	0.0234549	0.0286615	0.008171	0.00849156	1	1	68	72
Bacteroides_thetaiotaomicron	0.880143	0.929819	1	0.01535	0.0118103	0.00715814	0.00707406	1	1	70	71
Bacteroides_uniformis	0.158083	0.295249	0	0.037274	0.0292417	0.0220617	0.0130122	1	1	76	66
Bacteroides_vulgatus	0.527077	0.678346	1	0.101319	0.105283	0.0876656	0.0802996	1	1	68	72
Bacteroides_xylanisolvens	0.603494	0.732875	0	0.0020933	0.00169969	0.00103953	0.000979127	1	1	72	69
Bariatricus_massiliensis	0.728102	0.832531	1	4.6348e-05	5.228e-05	2.8682e-05	3.158e-05	1	1	69	72
Barnesiella_intestinihominis	0.666161	0.782158	0	0.00145929	0.000940057	0.000381955	0.000316767	1	1	72	69
Barnesiella_viscericola	0.00270855	0.0172745	1	0.00019597	0.000335864	0.000137387	0.000240118	1	1	59	80
Bavariicoccus_seileri	0.928841	0.960062	0	2.66e-07	2.33e-07	0	0	0.175	0.169	71	70
Bdellovibrio_bacteriovorus	0.0204827	0.0694315	0	1.43e-07	2.7e-08	0	0	0.286	0.13	77	65
Beduini_massiliensis	3.05576e-07	1.01193e-05	1	2.616e-06	8.292e-06	3.57e-07	2.702e-06	0.714	0.948	51	86
Bibersteinia_trehalosi	0.448373	0.613921	0	4.572e-06	1.0594e-05	1.101e-06	7.67e-07	1	1	73	68
Bifidobacterium_adolescentis	0.740722	0.841555	1	0.000277957	0.000398334	1.6414e-05	2.1713e-05	1	1	69	72
Bifidobacterium_aesculapii	0.773416	0.857832	0	1.075e-06	7.59e-07	0	0	0.46	0.455	72	70
Bifidobacterium_angulatum	0.356795	0.52513	0	1.1634e-05	9.152e-06	3.797e-06	2.786e-06	0.968	0.987	74	68
Bifidobacterium_animalis	0.214348	0.365452	1	8.99e-07	1.265e-06	3.09e-07	6.04e-07	0.794	0.831	66	74
Bifidobacterium_biavatii	0.242561	0.3978	0	1.0568e-05	9.485e-06	8.596e-06	6.153e-06	0.984	1	75	67
Bifidobacterium_bifidum	0.0192111	0.0669667	0	3.7655e-05	2.7961e-05	9.196e-06	4.094e-06	1	1	79	63
Bifidobacterium_breve	0.574615	0.711021	1	2.4659e-05	1.8166e-05	8.001e-06	8.91e-06	1	1	68	72
Bifidobacterium_catenulatum	0.050923	0.13135	0	3.0544e-05	1.8776e-05	2.419e-06	8.53e-07	0.968	0.909	78	64
Bifidobacterium_dentium	0.16562	0.305351	0	1.6888e-05	1.8508e-05	2.125e-06	1.264e-06	0.968	1	76	66
Bifidobacterium_gallinarum	0.0921017	0.20178	1	2.96e-07	3.98e-07	0	2.7e-08	0.413	0.623	64	75
Bifidobacterium_kashiwanohense	0.00987554	0.0418859	0	6.4663e-05	3.4692e-05	6.345e-06	1.999e-06	1	1	80	62
Bifidobacterium_longum	0.627057	0.749855	0	0.000766893	0.000472905	0.00011405	0.000124861	1	1	72	69
Bifidobacterium_minimum	0.0313199	0.0936335	1	1.25e-07	4.92e-07	0	0	0.0635	0.195	66	74
Bifidobacterium_pseudocatenulatum	0.0261396	0.0815442	0	0.000419454	0.000209054	2.9283e-05	8.067e-06	1	0.974	79	64
Bifidobacterium_reuteri	0.119015	0.241576	0	8.564e-06	2.629e-06	1.046e-06	4.36e-07	0.905	0.896	76	66
Bifidobacterium_saguini	0.378839	0.546614	0	2.735e-06	1.426e-06	4.86e-07	3.61e-07	0.905	0.896	74	68
Bifidobacterium_scardovii	0.0335449	0.0967286	0	1.765e-06	9.95e-07	5.24e-07	2.65e-07	0.921	0.844	79	64
Bifidobacterium_stellenboschense	0.0123959	0.0480888	0	2.663e-06	2.356e-06	1.789e-06	8.65e-07	0.968	0.948	80	63
Bifidobacterium_subtile	0.57724	0.711021	1	4.1e-08	2.54e-07	0	0	0.19	0.234	69	72
Bifidobacterium_thermophilum	0.251104	0.408696	0	2.752e-06	2.773e-06	1.911e-06	1.47e-06	0.984	0.974	75	67
Bilophila_wadsworthia	0.0147792	0.0555671	0	0.00280912	0.00232696	0.00179987	0.0012031	1	1	80	63
Bittarella_massiliensis	0.597666	0.728847	0	4.318e-05	6.0734e-05	2.2728e-05	2.1662e-05	1	1	73	69
Blautia_hansenii	0.782206	0.863435	0	0.000710116	0.000540643	0.000272844	0.000392253	1	1	72	70
Blautia_hydrogenotrophica	0.0866898	0.193368	1	7.0333e-05	9.7418e-05	5.0421e-05	7.756e-05	1	1	64	76
Blautia_obeum	0.409288	0.5796	0	0.00331171	0.00278804	0.00198554	0.00196654	1	1	74	68
Blautia_producta	0.0323259	0.0946687	1	2.5367e-05	4.449e-05	1.083e-05	1.9781e-05	0.984	1	62	77
Blautia_schinkii	0.087463	0.193588	0	4.842e-05	4.1808e-05	3.9517e-05	3.076e-05	1	1	77	65
Blautia_sp._YL58	0.254582	0.413576	0	5.2353e-05	4.0121e-05	2.5326e-05	1.3909e-05	1	1	75	67
Bordetella_pseudohinzii	0.0326819	0.0951483	1	3.03e-07	6.22e-07	0	0	0.19	0.377	64	76
Brachyspira_pilosicoli	0.238707	0.394544	0	2.3e-06	5.9e-07	9.6e-08	9.2e-08	0.556	0.584	75	67
Bulleidia_extructa	0.0358483	0.101531	1	3.4e-08	5.1e-08	1.1e-08	2.3e-08	0.54	0.727	63	77
Burkholderia_ambifaria	0.974147	0.982386	0	8.4e-08	9e-09	0	0	0.127	0.13	71	70
Burkholderia_oklahomensis	0.0234784	0.07487	1	1.52e-07	6.12e-07	0	0	0.0635	0.195	65	75
Burkholderia_ubonensis	0.0573994	0.141121	1	6.3e-08	2.51e-07	0	0	0.19	0.312	65	75
Burkholderiales_bacterium_YL45	0.178348	0.321602	0	8.12e-07	2.65e-07	0	0	0.476	0.442	75	67
Buttiauxella_ferragutiae	0.000381496	0.00400571	0	1.251e-06	2.24e-07	8.3e-08	0	0.556	0.273	82	61
Butyricicoccus_desmolans	0.056135	0.139688	0	5.5978e-05	5.2786e-05	4.6974e-05	3.1298e-05	1	1	78	65
Butyricicoccus_pullicaecorum	0.97995	0.984524	1	3.1038e-05	3.3531e-05	2.2307e-05	2.4704e-05	1	1	70	71
Butyricimonas_synergistica	0.348121	0.520369	1	1.611e-05	2.9248e-05	1.0178e-05	1.1119e-05	0.968	1	67	73
Butyrivibrio_crossotus	0.258092	0.417701	0	0.000203739	0.000182038	0.000150755	0.0001079	1	1	75	67	Y
Butyrivibrio_fibrisolvens	0.775098	0.857832	0	1.061e-06	6.46e-07	0	1e-08	0.492	0.519	72	70	Y
Butyrivibrio_hungatei	0.47127	0.63567	0	7.4e-08	6.2e-08	0	0	0.254	0.208	73	69
Butyrivibrio_proteoclasticus	0.0321261	0.0944557	0	1.968e-06	1.178e-06	1.168e-06	8.02e-07	0.952	0.909	79	64
Caecibacter_massiliensis	0.0298875	0.0906098	1	7.049e-06	6.25e-06	0	1.17e-07	0.492	0.74	62	77
Caldicellulosiruptor_obsidiansis	0.200612	0.347539	0	3.8e-08	2.2e-08	0	0	0.222	0.143	74	68
Campylobacter_coli	0.0123719	0.0480888	1	2.255e-06	3.112e-06	5.79e-07	1.275e-06	0.873	0.948	61	78
Campylobacter_concisus	0.494732	0.647362	1	8.2e-08	2.88e-07	0	0	0.444	0.494	68	72
Campylobacter_fetus	0.355615	0.52513	0	2.22e-07	3.8e-08	0	0	0.175	0.13	73	69
Campylobacter_hominis	0.0736003	0.169942	1	1.6e-08	1.57e-07	0	0	0.19	0.338	65	75
Campylobacter_jejuni	0.313957	0.48444	1	1.379e-06	2.281e-06	3.82e-07	5.61e-07	0.825	0.87	67	74
Campylobacter_mucosalis	0.908589	0.950541	0	7.32e-07	5.76e-07	0	0	0.175	0.169	71	70
Campylobacter_sputorum	0.551566	0.692272	0	1.42e-07	4.4e-08	0	0	0.159	0.13	72	69
Candidatus_Melainabacteria_bacterium_MEL.A1	0.329447	0.497638	1	5e-09	2.6e-08	0	0	0.0794	0.13	69	72
Candidatus_Methanomassiliicoccus_intestinalis	0.975805	0.982653	0	9e-09	9e-09	0	0	0.111	0.117	71	70
Candidatus_Saccharibacteria_oral_taxon_TM7x	0.684102	0.794864	1	2.65e-07	2.2e-07	1e-07	1.06e-07	0.683	0.74	69	72
Capnocytophaga_stomatis	0.14997	0.286305	0	3.27e-07	1.76e-07	0	0	0.381	0.273	75	67
Cardiobacterium_hominis	0.264776	0.425227	0	1.53e-07	4.31e-07	0	0	0.317	0.234	74	68
Carnobacterium_gallinarum	0.935564	0.96239	1	8.57e-07	8.16e-07	2.14e-07	1.65e-07	0.619	0.74	70	71
Catenibacterium_mitsuokai	0.0574965	0.141121	0	8.146e-06	5.439e-06	3.993e-06	2.409e-06	0.984	0.987	78	65
Catonella_morbi	0.0886147	0.195634	0	3.858e-06	3.191e-06	5.31e-07	4.1e-07	0.889	0.779	77	65
Cedecea_neteri	0.302907	0.46907	0	3.5e-08	1.7e-08	0	0	0.27	0.208	73	68
Cellulomonas_carbonis	0.174751	0.316759	1	0.000306819	0.000338944	4.4314e-05	7.7007e-05	1	1	65	75
Cellulosilyticum_lentocellum	0.43626	0.605838	1	1.11e-07	1.16e-07	0	0	0.27	0.351	68	72
Cetobacterium_somerae	0.0396704	0.110181	1	6e-08	5.68e-07	0	0	0.0952	0.234	65	75
Chitinilyticum_aquatile	0.479514	0.640932	0	2.24e-07	3.86e-07	0	0	0.27	0.221	73	69
Christensenella_massiliensis	0.687609	0.796812	1	2.1619e-05	2.4254e-05	1.7414e-05	1.6317e-05	1	1	69	72
Christensenella_minuta	0.785425	0.865878	0	7.0806e-05	0.000107743	3.1102e-05	3.0229e-05	1	1	72	70
Christensenella_timonensis	0.0665661	0.157023	0	2.3166e-05	2.0572e-05	2.205e-05	1.5875e-05	1	1	77	65
Chryseobacterium_bovis	0.49376	0.647073	0	4.128e-06	3.843e-06	1.71e-07	7.2e-08	0.667	0.714	73	68
Chryseobacterium_gallinarum	0.000106467	0.00147851	1	2e-09	6.8e-08	0	0	0.0159	0.247	62	78
Chryseobacterium_taklimakanense	0.178917	0.321602	1	4.44e-07	1.679e-06	0	0	0.238	0.338	66	74
Citrobacter_amalonaticus	3.84438e-06	9.19446e-05	0	3.07e-07	1.4e-08	1.5e-08	0	0.524	0.169	85	59
Citrobacter_braakii	2.57773e-07	9.24892e-06	0	1.976e-06	6.9e-08	8.2e-08	0	0.698	0.325	89	56
Citrobacter_farmeri	0.00980979	0.041813	0	4.2e-08	2.5e-08	0	0	0.238	0.0779	77	66
Citrobacter_freundii	0.000593375	0.00539588	0	0.00011527	7.3988e-05	2.2312e-05	7.134e-06	1	1	84	60
Citrobacter_koseri	0.00491814	0.0258093	0	6.91e-07	8.3e-08	3.2e-08	0	0.508	0.286	80	63
Citrobacter_sp._30_2	0.00323606	0.0196214	0	5.9e-08	1.7e-08	0	0	0.381	0.182	79	63
Citrobacter_sp._92	0.0218076	0.0716654	0	1.32e-07	2.1e-08	0	0	0.206	0.0779	76	66
Cloacibacillus_evryensis	0.0559818	0.139688	0	3.67e-07	1.45e-07	0	0	0.492	0.312	77	65
Cloacibacillus_porcorum	0.0281394	0.0871513	0	4.766e-06	1.948e-06	1.325e-06	5.21e-07	0.968	0.883	79	64
Clostridioides_difficile	0.963251	0.977378	1	0.000133257	0.000138185	0.000120372	0.000110381	1	1	70	71
Clostridium_baratii	0.117875	0.239931	0	4.2e-08	4.09e-07	0	0	0.349	0.273	75	67
Clostridium_beijerinckii	0.656812	0.777875	1	2.695e-06	5.058e-06	5.76e-07	5.56e-07	0.905	0.87	69	72
Clostridium_bornimense	0.647321	0.76875	0	2.12e-07	3.54e-07	6.4e-08	4.8e-08	0.651	0.662	72	69
Clostridium_botulinum	0.0598991	0.144463	0	3.04e-07	4.29e-07	0	0	0.349	0.221	76	66
Clostridium_butyricum	0.410982	0.581043	0	2.652e-06	1.774e-06	2.43e-07	1e-07	0.794	0.74	74	68
Clostridium_celatum	0.0316331	0.0942425	0	8.55e-06	1.1071e-05	1.044e-06	4.32e-07	0.968	0.909	79	64
Clostridium_cellulovorans	0.000724401	0.00605543	0	1.7838e-05	1.0469e-05	1.3679e-05	7.275e-06	1	1	83	60
Clostridium_chauvoei	0.00102216	0.00800072	0	3.18e-07	3.63e-07	7.6e-08	1.7e-08	0.81	0.571	83	60
Clostridium_cochlearium	0.106813	0.224307	0	4.93e-07	2.33e-07	1.97e-07	1.43e-07	0.635	0.571	76	66
Clostridium_disporicum	0.393778	0.56226	0	1.484e-06	1.514e-06	1.44e-07	7e-08	0.667	0.584	74	68
Clostridium_kluyveri	0.247549	0.40444	0	5.504e-06	5.378e-06	1.176e-06	6.3e-07	0.921	0.922	75	67
Clostridium_lundense	0.0539972	0.13674	1	6.411e-06	1.056e-05	1.169e-06	1.196e-06	0.889	1	63	76
Clostridium_oryzae	0.194949	0.34116	1	3.82e-07	3.7e-07	2.1e-08	2e-08	0.508	0.584	66	74
Clostridium_paraputrificum	0.69998	0.805725	1	9.718e-06	9.28e-06	3.492e-06	3.893e-06	1	1	69	72
Clostridium_pasteurianum	0.0442902	0.120532	0	1.36e-07	1.59e-07	0	0	0.444	0.286	77	65
Clostridium_perfringens	0.963251	0.977378	1	3.2038e-05	0.000143278	3.655e-06	3.214e-06	1	1	70	71
Clostridium_phoceensis	0.102355	0.217064	0	0.000372806	0.000316122	0.000243284	0.000151564	1	1	77	65
Clostridium_polynesiense	0.281001	0.443929	1	4e-07	6.79e-07	1.01e-07	1.25e-07	0.651	0.805	66	74
Clostridium_saccharobutylicum	0.0196876	0.0678042	0	4.7e-07	5.86e-07	2.4e-08	0	0.524	0.338	78	64
Clostridium_saccharoperbutylacetonicum	0.0109394	0.0444283	1	2.61e-07	1.934e-06	0	3.4e-08	0.349	0.519	62	78
Clostridium_sartagoforme	0.974399	0.982386	0	3.8e-08	1.9e-07	0	0	0.27	0.273	71	70
Clostridium_sp._MLG245	0.48228	0.640932	0	2.1e-08	1.9e-08	0	0	0.206	0.156	72	69
Clostridium_sp._SY8519	0.0344107	0.0984305	0	6.4e-06	3.225e-06	3.045e-06	2.108e-06	1	0.987	79	64
Clostridium_tepidum	2.33751e-05	0.00041929	1	5.5e-08	6.04e-07	0	5.7e-08	0.46	0.805	55	83
Clostridium_tetanomorphum	0.0372175	0.10404	1	7e-09	4.78e-07	0	0	0.0317	0.13	67	74
Clostridium_ventriculi	0.133731	0.264088	0	1.51e-07	2.47e-07	0	0	0.46	0.351	76	66
Colibacter_massiliensis	0.761559	0.850561	1	7.3e-08	5.2e-08	0	0	0.222	0.26	70	71
Collinsella_aerofaciens	0.497424	0.648913	1	0.000871654	0.00119855	0.000460386	0.000440038	1	1	68	73
Collinsella_bouchesdurhonensis	0.481495	0.640932	1	4.636e-06	5.875e-06	1.895e-06	2.956e-06	0.905	0.922	68	73
Collinsella_ihuae	0.182241	0.325539	0	8.1e-07	7.04e-07	4.7e-07	2.64e-07	0.762	0.688	76	66
Collinsella_intestinalis	0.0905917	0.199487	1	0.000114153	8.2282e-05	1.604e-06	2.648e-06	0.889	1	64	76
Collinsella_phocaeensis	0.241973	0.397593	1	2.817e-06	4.348e-06	1.165e-06	1.424e-06	0.825	0.896	66	74
Collinsella_stercoris	0.0574266	0.141121	1	1.676e-06	2.547e-06	3.69e-07	1.16e-06	0.762	0.844	63	76
Collinsella_tanakaei	0.000104652	0.00147851	1	9.2298e-05	0.000110934	7.54e-07	2.202e-06	0.857	0.974	56	83
Comamonas_kerstersii	0.000800379	0.0065631	0	1.088e-06	2.42e-07	5.3e-08	0	0.651	0.39	82	61
Coprobacter_fastidiosus	0.044377	0.120532	1	0.000255763	0.000421296	0.000158646	0.000203033	1	1	63	77
Coprobacter_secundus	0.173424	0.315683	1	0.000476689	0.000587024	0.000380951	0.000509404	1	1	65	75
Coprococcus_catus	0.0347691	0.0991264	0	0.000189292	0.000155696	0.000134286	8.4617e-05	1	1	79	64	Y
Coprococcus_comes	0.127349	0.254403	0	0.000943796	0.000700225	0.000735822	0.000405864	1	1	76	66	Y
Coprococcus_eutactus	0.00345987	0.0205445	0	0.000191265	0.000103563	0.00012081	7.8934e-05	1	1	82	61	Y
Coprococcus_sp._ART55/1	0.0158386	0.0575401	0	9.6994e-05	2.9932e-05	2.2188e-05	9.127e-06	1	1	80	63
Coriobacteriaceae_bacterium_68_1_3	0.0111402	0.0446124	1	4.233e-06	6.973e-06	2.553e-06	4.905e-06	1	0.987	61	78
Coriobacterium_glomerans	0.0507032	0.13135	0	4.6e-08	3e-08	0	0	0.286	0.169	76	66
Corynebacterium_crudilactis	0.795084	0.87206	0	5.743e-06	6.632e-06	1.226e-06	1.442e-06	0.937	0.948	71	70
Corynebacterium_jeikeium	0.943212	0.965665	0	1.232e-06	8.59e-07	2.7e-07	2.55e-07	0.841	0.961	71	70
Corynebacterium_variabile	0.184665	0.327828	0	6.4e-08	6e-08	3.6e-08	2.5e-08	0.778	0.714	75	66
Crenobacter_luteus	4.37812e-08	2.89966e-06	0	7.403e-06	4.99e-07	3.59e-07	9e-09	0.825	0.519	91	54
Cronobacter_sakazakii	0.000124642	0.00170345	0	4.3961e-05	7.876e-06	5.398e-06	8.92e-07	1	0.935	85	59
Cronobacter_universalis	0.510946	0.659557	0	3.2e-08	1.2e-08	0	0	0.159	0.13	72	69
Culturomica_massiliensis	0.0128461	0.0495985	1	0.000885604	0.00131448	0.000593398	0.00096835	1	1	61	78
Cupriavidus_metallidurans	0.181664	0.325183	1	2.9e-08	3.77e-07	0	0	0.333	0.416	66	74
Cupriavidus_pinatubonensis	0.318233	0.486677	1	4.1e-08	2.43e-07	0	0	0.111	0.169	68	72
Curvibacter_delicatus	0.000595365	0.00539588	0	2.293e-06	1.51e-07	1.05e-07	0	0.619	0.377	83	61
Cutibacterium_acnes	0.672055	0.786194	1	1.9e-08	1.5e-08	0	0	0.127	0.156	70	71
Dakarella_massiliensis	0.654025	0.775642	1	0.000493493	0.00021661	4.247e-06	5.836e-06	0.968	1	69	72
Dehalococcoides_mccartyi	0.0283696	0.0875491	0	2.08e-07	8e-08	0	0	0.349	0.195	77	65
Deinococcus_wulumuqiensis	0.000104972	0.00147851	0	6.48e-07	6.4e-08	0	0	0.381	0.117	81	62
Denitrobacterium_detoxificans	0.212927	0.363878	0	1.009e-06	4.48e-07	1.99e-07	1.98e-07	0.889	0.844	75	67
Desulfarculus_baarsii	0.943074	0.965665	1	5.4e-08	1.8e-08	0	0	0.159	0.169	70	71
Desulfatiglans_anilini	0.429534	0.599398	0	6.2e-08	1.6e-08	0	0	0.143	0.104	72	69
Desulfatitalea_tepidiphila	0.434812	0.604803	0	7.8e-08	2.5e-08	0	0	0.159	0.117	72	69
Desulfitobacterium_hafniense	0.660552	0.780159	0	4.68e-07	7.2e-08	0	0	0.19	0.169	72	70
Desulfococcus_multivorans	0.391081	0.559337	1	7.6e-08	1.7e-08	0	0	0.159	0.221	68	72
Desulfocurvus_vexinensis	0.997728	0.997728	0	2.04e-07	7.5e-08	0	0	0.222	0.234	71	70
Desulfomicrobium_orale	0.419827	0.588715	0	2.124e-06	1.31e-06	0	0	0.397	0.299	73	68
Desulfotomaculum_acetoxidans	0.2058	0.352976	0	1.16e-07	4.1e-08	0	0	0.238	0.156	74	68
Desulfovibrio_alaskensis	0.00133167	0.0097997	0	3.52e-07	5.9e-08	8e-09	0	0.508	0.299	81	62
Desulfovibrio_alcoholivorans	0.0497471	0.130189	0	6e-08	5e-09	0	0	0.206	0.104	75	67
Desulfovibrio_alkalitolerans	0.218921	0.371045	0	3.38e-07	1.09e-07	0	0	0.333	0.247	74	67
Desulfovibrio_desulfuricans	0.0210843	0.0703627	0	2.1e-07	2.4e-08	0	0	0.286	0.143	77	65
Desulfovibrio_fairfieldensis	0.442285	0.610792	0	5.52e-07	5.95e-07	3.12e-07	1.73e-07	0.746	0.753	73	68
Desulfovibrio_legallii	0.011062	0.0446124	0	8.664e-06	2.445e-06	3.33e-07	6.9e-08	0.778	0.675	80	63
Desulfovibrio_piger	0.753413	0.850181	1	0.000343563	0.000180828	4.046e-06	3.302e-06	0.984	1	69	71
Desulfovibrio_vulgaris	0.995343	0.997607	1	1.7e-07	1.52e-07	0	0	0.206	0.221	70	71
Desulfurella_acetivorans	0.775137	0.857832	1	1.16e-07	4.5e-08	0	0	0.127	0.156	70	71
Dialister_invisus	0.00811537	0.0364839	1	7.615e-06	6.234e-06	3.99e-07	1.437e-06	0.937	0.987	60	79
Dialister_pneumosintes	0.78885	0.868542	0	3.8e-08	2.1e-08	0	0	0.159	0.156	71	70
Dialister_succinatiphilus	0.528746	0.679197	1	6.732e-06	2.93e-06	5.1e-08	8.1e-08	0.54	0.649	68	72
Dielma_fastidiosa	0.546407	0.687801	0	7.3429e-05	6.7433e-05	2.1506e-05	1.5514e-05	1	1	73	69
Dolosicoccus_paucivorans	0.491124	0.646217	1	1.2e-07	9e-08	0	0	0.159	0.208	69	72
Dorea_formicigenerans	0.863649	0.920392	1	0.000598814	0.000637177	0.000403941	0.000414366	1	1	70	71
Dorea_longicatena	0.152004	0.287638	0	0.000507772	0.000434232	0.000382847	0.000263782	1	1	76	66
Duodenibacillus_massiliensis	0.933238	0.96239	0	7.27e-06	6.229e-06	3.39e-06	3.74e-06	0.968	1	71	70
Dysgonomonas_macrotermitis	0.817637	0.889994	0	2.938e-06	2.615e-06	3.37e-07	2.16e-07	0.651	0.675	71	70
Edwardsiella_anguillarum	0.0219848	0.0717004	0	4.771e-06	1.463e-06	8.3e-07	3.11e-07	0.889	0.779	79	63
Edwardsiella_piscicida	0.000673319	0.00573988	0	1.67e-07	1.6e-08	0	0	0.317	0.0909	79	63
Edwardsiella_sp._EA181011	0.115145	0.237744	0	1.32e-07	1.2e-07	0	0	0.302	0.208	75	67
Eggerthella_lenta	0.866943	0.920392	1	0.000269129	0.000257596	7.2259e-05	6.4951e-05	1	1	70	71
Eggerthella_sp._YY7918	0.567528	0.707151	0	4.84e-07	3e-07	1.35e-07	8.4e-08	0.81	0.805	73	69
Eggerthia_catenaformis	0.482197	0.640932	1	5.8e-08	9.5e-08	0	0	0.27	0.325	68	72
Eikenella_corrodens	0.693897	0.80194	0	2.57e-07	6.19e-07	0	0	0.365	0.364	72	69
Eisenbergiella_tayi	0.513488	0.661846	1	3.6162e-05	2.8123e-05	1.6266e-05	1.7278e-05	1	1	68	73
Emergencia_timonensis	0.048996	0.129008	0	0.000391483	0.000352939	0.000355688	0.000250552	1	1	78	64
Enorma_massiliensis	0.84021	0.909305	1	2.041e-06	1.808e-06	4.95e-07	6.21e-07	0.794	0.844	70	71
Enterobacter_asburiae	1.23068e-05	0.00025229	0	6.531e-06	5.09e-07	2.81e-07	0	0.746	0.442	86	57
Enterobacter_cloacae	0.00185758	0.0133282	0	7.5292e-05	3.0094e-05	1.4783e-05	3.121e-06	0.984	1	82	61
Enterobacter_cloacae_complex_Hoffmann_cluster_III	0.123019	0.246899	0	1.41e-07	2.1e-08	0	0	0.302	0.195	75	67
Enterobacter_cloacae_complex_Hoffmann_cluster_IV	0.0763774	0.175362	0	3.378e-06	1.719e-06	1.42e-07	2.8e-08	0.746	0.623	77	65
Enterobacter_cloacae_complex_sp._35734	0.000372036	0.00400111	0	4.586e-06	1.96e-06	4.92e-07	4.3e-08	0.857	0.584	84	60
Enterobacter_cloacae_complex_sp._ECNIH7	1.07124e-05	0.00022496	0	3.538e-06	2.88e-07	1.61e-07	0	0.73	0.403	86	57
Enterobacter_hormaechei	0.00762777	0.0351328	0	0.000297324	7.2089e-05	1.5582e-05	5.659e-06	1	1	81	62
Enterobacter_kobei	0.000199659	0.00245581	0	2.736e-05	4.616e-06	2.841e-06	5.68e-07	1	1	85	59
Enterobacter_lignolyticus	0.146698	0.282566	0	3.81e-07	1.74e-07	0	0	0.476	0.39	75	66
Enterobacter_ludwigii	0.569634	0.70875	0	4.6e-08	3.6e-08	0	0	0.254	0.221	72	69
Enterobacter_sp._E20	0.036363	0.102315	0	1.3e-07	1.8e-08	0	0	0.222	0.104	76	66
Enterobacter_sp._FY_07	2.85015e-05	0.000481172	0	2.9e-07	7.2e-08	1.2e-08	0	0.556	0.182	84	59
Enterobacter_sp._ODB01	0.00673526	0.032579	0	1.3e-06	7.53e-07	1.15e-07	1.9e-08	0.667	0.519	80	62
Enterobacter_xiangfangensis	0.108289	0.225572	0	2.17e-07	4.9e-08	0	0	0.349	0.221	75	67
Enterococcus_cecorum	0.000152806	0.00193479	1	2.672e-06	1.3495e-05	4.83e-07	1.282e-06	1	1	56	82
Enterococcus_devriesei	0.0629246	0.151336	1	9.13e-07	1.403e-06	5.97e-07	8.21e-07	0.984	1	63	76
Enterococcus_faecalis	0.256333	0.415636	0	5.702e-06	5.06e-06	4.004e-06	3.111e-06	1	1	75	67
Enterococcus_faecium	0.333265	0.501645	1	1.8376e-05	2.4665e-05	1.3045e-05	1.1069e-05	1	1	67	74
Enterococcus_gilvus	0.443374	0.610792	0	8.272e-06	6.317e-06	3.91e-06	3.747e-06	1	1	73	68
Enterococcus_italicus	0.00330445	0.0198558	1	7.9e-08	1.18e-07	0	1.5e-08	0.302	0.506	61	79
Enterococcus_malodoratus	0.00103668	0.00804125	1	6.1e-08	1.57e-07	0	4.5e-08	0.222	0.532	60	79
Enterococcus_massiliensis	0.000388276	0.00402778	1	1.4e-08	6.9e-08	0	0	0.159	0.429	60	79
Enterococcus_pseudoavium	0.908589	0.950541	0	1.3e-08	4e-09	0	0	0.175	0.169	71	70
Enterococcus_raffinosus	0.927089	0.959404	0	7e-09	1.3e-08	0	0	0.0952	0.0909	71	70
Enterococcus_saccharolyticus	0.0118733	0.0471102	1	3e-09	1.6e-08	0	0	0.0635	0.208	65	75
Enterorhabdus_caecimuris	0.588855	0.722228	0	5e-08	3.4e-08	0	0	0.333	0.312	72	69
Enterorhabdus_mucosicola	0.709151	0.815192	0	5.43e-07	6.28e-07	1.75e-07	7.6e-08	0.651	0.636	72	69
Erwinia_amylovora	0.00764583	0.0351328	0	1.65e-07	4e-09	0	0	0.222	0.0779	77	65
Erwinia_billingiae	0.746202	0.844572	0	5.3e-08	1.1e-07	0	0	0.143	0.13	71	70
Erwinia_gerundensis	0.669793	0.784615	0	8.9e-08	1e-08	0	0	0.111	0.0909	71	70
Erwinia_iniecta	0.461273	0.624911	0	5.9e-08	2.6e-08	0	0	0.19	0.156	72	69
Erwinia_oleae	7.84856e-07	2.41343e-05	0	9.685e-06	3.95e-07	5.62e-07	0	0.762	0.442	89	56
Erwinia_teleogrylli	0.182912	0.32606	0	4.383e-06	7.01e-07	1.16e-07	5.8e-08	0.698	0.623	75	66
Erwinia_toletana	0.00385734	0.0219945	0	1.71e-07	9e-09	0	0	0.27	0.0909	78	65
Erwinia_tracheiphila	0.184221	0.327715	0	1.02e-07	2.8e-08	0	0	0.286	0.208	74	67
Erysipelatoclostridium_ramosum	0.077132	0.176624	1	0.000173788	0.00014979	7.667e-06	1.276e-05	1	1	64	76
Erysipelothrix_rhusiopathiae	0.0336737	0.0967286	1	2.9e-08	1.07e-07	0	0	0.0794	0.208	65	75
Erysipelotrichaceae_bacterium_I46	0.380333	0.547603	0	5.32e-07	2.06e-07	3.3e-08	2.4e-08	0.603	0.61	74	68
Escherichia_coli	0.000631132	0.00560211	0	0.0163698	0.00748824	0.00277011	0.000695279	1	1	83	60
Escherichia_fergusonii	0.000358173	0.00390363	0	2.539e-06	9.76e-07	5.83e-07	1.47e-07	0.984	0.896	84	59
Ethanoligenens_harbinense	0.4821	0.640932	0	3.29e-07	1.77e-07	0	0	0.429	0.442	73	69
Eubacterium_coprostanoligenes	0.0214753	0.0713907	0	9.359e-06	5.955e-06	7.354e-06	4.651e-06	0.984	1	79	63
Eubacterium_limosum	0.409288	0.5796	0	8.917e-06	7.923e-06	6.294e-06	5.248e-06	1	1	74	68
Eubacterium_oxidoreducens	0.448978	0.613921	0	3.93e-07	2.69e-07	9e-08	6e-08	0.603	0.545	73	68
Eubacterium_plexicaudatum	0.117226	0.239174	0	5.9847e-05	5.5713e-05	5.4698e-05	3.7335e-05	1	1	76	66
Eubacterium_pyruvativorans	0.0107456	0.0442713	0	5.368e-06	4.485e-06	3.668e-06	1.231e-06	0.968	0.974	80	63
Eubacterium_ramulus	0.866943	0.920392	1	0.000405564	0.000423712	0.000330522	0.000319983	1	1	70	71	Y
Eubacterium_uniforme	0.174647	0.316759	0	3.544e-06	2.618e-06	2.201e-06	1.662e-06	0.937	0.909	76	66
Eubacterium_ventriosum	0.058327	0.141863	0	0.000695575	0.000574208	0.000303122	0.000247948	1	1	78	65	Y
Eubacterium_xylanophilum	0.000420657	0.00416305	0	9.226e-06	6.278e-06	7.06e-06	4.171e-06	1	0.987	84	60
Faecalibacterium_prausnitzii	0.000145264	0.00192418	0	0.0246409	0.0135003	0.0224637	0.0080688	1	1	85	59	Y
Faecalibaculum_rodentium	0.161374	0.300742	0	3.52e-06	2.13e-06	9.1e-07	7.14e-07	0.905	0.844	76	66
Faecalicatena_contorta	0.117226	0.239174	0	0.000110949	0.000103956	9.1823e-05	7.0516e-05	1	1	76	66
Faecalicatena_fissicatena	2.35739e-07	9.22597e-06	1	2.582e-06	7.788e-06	5.63e-07	6.107e-06	1	1	51	87
Faecalicoccus_pleomorphus	0.16562	0.305351	0	5.548e-06	4.465e-06	3.213e-06	2.596e-06	1	1	76	66
Faecalitalea_cylindroides	0.840659	0.909305	0	0.000109159	0.000106075	8.1472e-05	7.5631e-05	1	1	71	70
Fenollaria_massiliensis	0.0132009	0.0505153	0	1.01e-07	2.6e-08	0	0	0.349	0.195	78	65
Fenollaria_timonensis	0.000841748	0.00683721	1	4e-08	3.46e-07	0	0	0.0794	0.325	61	78
Fermentimonas_caenicola	0.898061	0.944115	1	4.6e-08	7.1e-08	0	0	0.143	0.156	70	71
Filifactor_alocis	0.758551	0.850561	1	1.37e-07	1.48e-07	1.7e-08	2e-08	0.619	0.584	69	71
Finegoldia_magna	0.231674	0.386572	0	7.2e-08	8.2e-08	0	0	0.159	0.0909	73	68
Flavobacterium_marinum	0.0723234	0.167845	1	4.77e-07	7.55e-07	0	0	0.302	0.468	64	75
Flavonifractor_plautii	0.116249	0.23888	0	0.00200999	0.00184846	0.000975425	0.000652733	1	1	76	66
Fournierella_massiliensis	0.261635	0.422641	0	0.000129754	0.000116001	9.6843e-05	8.5413e-05	1	1	75	67
Francisella_tularensis	2.14717e-05	0.000408876	1	2.5e-08	9e-08	0	9e-09	0.159	0.545	57	82
Franconibacter_pulveris	0.0144757	0.0549055	0	2.85e-07	3.2e-08	0	0	0.27	0.13	77	65
Fretibacterium_fastidiosum	0.00332083	0.0198558	0	2.135e-06	1.106e-06	1.244e-06	4.46e-07	0.984	0.922	82	61
Fructobacillus_pseudoficulneus	0.000564967	0.00532451	1	1e-09	1.7e-08	0	0	0.0159	0.208	63	77
Fusicatenibacter_saccharivorans	0.0250336	0.0783781	0	0.00310247	0.00192195	0.00162087	0.001165	1	1	79	64
Fusobacterium_hwasookii	0.502141	0.651908	1	7.55e-07	1.138e-06	0	9.5e-08	0.492	0.571	68	72
Fusobacterium_mortiferum	3.34252e-05	0.000553444	1	0.00191813	0.00769493	4.024e-05	0.000374533	0.984	0.987	55	83
Fusobacterium_necrophorum	2.21827e-06	5.78766e-05	1	1.029e-06	8.252e-06	1.2e-08	5.91e-07	0.54	0.831	53	85
Fusobacterium_nucleatum	0.000310527	0.00349218	1	6.65e-06	3.5807e-05	8.65e-07	3.972e-06	0.984	1	57	82
Fusobacterium_perfoetens	7.37806e-09	6.35251e-07	1	4.4e-08	1.771e-06	0	4.9e-08	0.143	0.636	51	87
Fusobacterium_periodonticum	0.574005	0.711021	1	2e-08	8.9e-08	0	0	0.27	0.299	69	72
Fusobacterium_sp._oral_taxon_203	0.059719	0.144433	1	3.89e-07	1.085e-06	0	0	0.302	0.455	64	76
Fusobacterium_ulcerans	0.0550065	0.138077	1	0.000101601	0.000142269	1.158e-06	1.0801e-05	0.937	0.909	63	76
Fusobacterium_varium	0.0828995	0.185409	1	0.000130138	9.2257e-05	1.842e-06	1.1787e-05	0.984	0.948	64	76
Gardnerella_vaginalis	5.29646e-05	0.000829137	1	2.4e-07	4.45e-07	0	1.29e-07	0.429	0.792	56	83
Gemella_asaccharolytica	0.350914	0.521826	1	4e-08	3.03e-07	0	0	0.238	0.312	68	73
Gemella_haemolysans	2.72572e-07	9.38739e-06	1	1.06e-07	2.4e-07	0	1.16e-07	0.492	0.883	51	86
Gemella_sanguinis	0.0303401	0.0916591	1	8.74e-07	1.154e-06	2.26e-07	4.65e-07	0.921	0.974	62	77
Gemmiger_formicilis	0.0200904	0.0686423	0	0.0018999	0.00157337	0.000978429	0.000406572	1	1	79	63
Geoalkalibacter_subterraneus	0.222301	0.374562	0	1.58e-07	5.7e-08	0	0	0.19	0.117	73	68
Globicatella_sulfidifaciens	0.0535418	0.135987	1	7.2e-08	1.38e-07	0	1.2e-08	0.381	0.532	64	76
Gordonibacter_massiliensis	0.193372	0.33909	0	1.019e-06	9.39e-07	6.92e-07	5.34e-07	0.984	0.909	75	66
Gordonibacter_pamelaeae	0.0101177	0.0424944	0	2.3842e-05	1.3518e-05	1.1237e-05	5.153e-06	1	1	80	63
Gordonibacter_urolithinfaciens	0.379011	0.546614	0	7.25e-07	3.6e-07	2.03e-07	1.79e-07	0.825	0.831	74	68
Granulicatella_adiacens	1.294e-07	5.86385e-06	1	1.6e-06	3.197e-06	4.05e-07	1.908e-06	0.984	0.987	50	87
Granulicatella_elegans	0.146288	0.282409	1	5e-08	1.95e-07	0	0	0.333	0.429	66	74
Haemophilus_influenzae	0.107744	0.225572	0	2.8118e-05	6.5979e-05	6.159e-06	2.918e-06	0.984	0.974	77	66
Haemophilus_parainfluenzae	0.354616	0.52513	0	0.000577721	0.0023279	9.6002e-05	9.3427e-05	1	1	74	68
Haemophilus_pittmaniae	0.224458	0.377458	0	1.0173e-05	3.8789e-05	2.009e-06	1.54e-06	0.952	0.948	75	67
Haemophilus_sputorum	0.279853	0.442929	0	2.2736e-05	7.2446e-05	4.306e-06	3.294e-06	1	1	75	67
Hathewaya_proteolytica	0.0481973	0.127686	1	4.3e-08	7.6e-08	0	0	0.127	0.26	65	75
Herbinix_luporum	0.171233	0.31341	0	5.5e-08	1.05e-07	0	0	0.222	0.13	74	68
Hespellia_stercorisuis	0.76937	0.854745	0	5.6857e-05	7.4424e-05	4.1758e-05	3.7271e-05	1	1	72	70
Holdemanella_biformis	0.134831	0.265652	1	0.000201972	0.000271018	6.0843e-05	8.408e-05	1	1	65	75
Holdemania_massiliensis	0.013464	0.0512943	0	6.1301e-05	4.4894e-05	4.9304e-05	3.6663e-05	1	1	80	63
Hungatella_hathewayi	0.0118249	0.0471102	0	0.000411805	0.000317428	0.000374622	0.000234012	1	1	80	63
Hydrogenoanaerobacterium_saccharovorans	0.417115	0.586824	0	3.5e-08	3.9e-08	0	0	0.19	0.143	72	69
Hyphomicrobium_sulfonivorans	0.330449	0.498278	0	2.97e-07	1.97e-07	3.5e-08	0	0.524	0.494	74	68
Ileibacterium_massiliense	0.285482	0.449361	1	8.779e-06	1.001e-05	4.102e-06	4.444e-06	1	1	66	74
Ileibacterium_valens	0.900695	0.94573	0	1.2e-08	2.2e-08	0	0	0.0952	0.0909	71	70
Intestinibacillus_massiliensis	0.856962	0.920392	0	1.89e-06	1.928e-06	8.37e-07	6.21e-07	0.905	0.87	71	70
Intestinibacter_bartlettii	0.150809	0.286964	0	0.000184629	0.000199057	0.000118751	8.7968e-05	1	1	76	66
Intestinimonas_butyriciproducens	0.00917969	0.0395186	0	0.000213336	0.000122195	0.000138369	7.8714e-05	1	1	80	62
Jeotgalicoccus_halophilus	0.939561	0.965349	1	7.81e-07	7.14e-07	0	0	0.111	0.117	70	71
Johnsonella_ignava	0.56608	0.70637	0	2.3921e-05	1.9117e-05	1.1418e-05	1.1517e-05	1	1	73	69
Kallipyga_massiliensis	0.00687062	0.0328645	1	6.5e-08	4.59e-07	0	0	0.159	0.377	62	77
Kandleria_vitulina	0.115705	0.23833	0	2.048e-06	1.19e-06	3.59e-07	4.5e-08	0.651	0.571	76	66
Kingella_denitrificans	0.724525	0.829966	0	2.78e-07	3.44e-07	0	0	0.413	0.39	72	70
Kingella_oralis	0.398759	0.567489	0	2.09e-07	8.06e-07	0	0	0.381	0.312	73	68
Klebsiella_aerogenes	0.00298097	0.018516	0	6.6648e-05	2.9848e-05	1.9793e-05	4.209e-06	1	1	82	61
Klebsiella_michiganensis	0.449211	0.613921	0	3.45e-07	2.03e-07	0	0	0.444	0.39	73	68
Klebsiella_oxytoca	0.00319061	0.0194831	0	0.00010552	5.5297e-05	2.4642e-05	7.404e-06	1	1	82	61
Klebsiella_pneumoniae	0.000492344	0.00481714	0	0.00505839	0.0014154	0.000695707	9.0033e-05	1	1	84	60
Klebsiella_quasipneumoniae	0.0222756	0.0723746	0	1.43e-05	8.049e-06	6.89e-07	1.43e-07	0.857	0.753	79	63
Klebsiella_sp._8588	0.0119961	0.0473789	0	3.46e-07	4.1e-08	0	0	0.397	0.234	78	64
Klebsiella_sp._KPN1705	0.00291928	0.0183467	0	4.37e-07	7.4e-08	9e-09	0	0.508	0.299	80	62
Klebsiella_sp._LTGPAF_6F	0.00530479	0.0270262	0	5.38e-07	1.24e-07	4e-08	0	0.571	0.39	80	63
Klebsiella_sp._M5al	0.0153328	0.056952	0	3.42e-07	1.49e-07	0	0	0.492	0.338	79	64
Klebsiella_variicola	0.00221389	0.0150846	0	1.2216e-05	4.665e-06	1.261e-06	1.95e-07	0.937	0.844	82	61
Kluyvera_ascorbata	9.47159e-05	0.00140604	0	5.1996e-05	1.1729e-05	6.605e-06	1.315e-06	1	1	85	58
Kluyvera_cryocrescens	2.80699e-05	0.000481172	0	4.7645e-05	1.0885e-05	1.0172e-05	1.148e-06	0.984	0.974	86	58
Kosakonia_oryzae	0.634005	0.756064	1	1.92e-07	8.3e-08	0	0	0.143	0.169	69	71
Kosakonia_radicincitans	0.482374	0.640932	0	1.766e-06	9.63e-07	0	0	0.429	0.351	73	69
Kosakonia_sacchari	0.0950121	0.206579	0	2.08e-07	7.1e-08	0	0	0.349	0.221	76	66
Lachnoanaerobaculum_saburreum	0.0354884	0.100843	0	6.77e-06	3.632e-06	2.21e-06	9.05e-07	0.968	0.948	78	64
Lachnoclostridium_phocaeense	0.458465	0.622616	0	5.9099e-05	5.3613e-05	3.7207e-05	3.5414e-05	1	1	73	68
Lachnoclostridium_phytofermentans	0.0293063	0.0900893	0	4.28e-07	1.54e-07	1.06e-07	5.4e-08	0.651	0.597	79	64
Lachnoclostridium_sp._YL32	0.543624	0.6853	0	9.3516e-05	0.000107625	5.0729e-05	4.5172e-05	1	1	73	69
Lachnospira_multipara	0.000651562	0.00566662	1	3.06e-07	6.24e-07	0	1.71e-07	0.302	0.649	58	80
Lachnospiraceae_bacterium	0.145879	0.282409	0	2.307e-06	1.824e-06	5.85e-07	1.6e-07	0.587	0.519	76	66
Lactobacillus_acetotolerans	0.00514839	0.0263855	1	3.4e-08	6.8e-08	0	0	0.175	0.39	62	77
Lactobacillus_acidipiscis	0.00588553	0.0289568	1	2e-09	1.3e-08	0	0	0.0635	0.234	64	76
Lactobacillus_algidus	0.00129229	0.00959195	1	4.8e-08	1.5e-07	0	0	0.19	0.442	60	79
Lactobacillus_amylophilus	0.119751	0.241576	0	1.27e-07	9.6e-08	0	0	0.381	0.273	75	66
Lactobacillus_amylovorus	0.47237	0.63567	1	1.628e-06	1.24e-06	1.43e-07	2.23e-07	0.603	0.727	68	73
Lactobacillus_animalis	0.0106878	0.0442713	1	3.61e-07	1.71e-07	0	0	0.175	0.39	63	77
Lactobacillus_antri	0.54082	0.683804	1	6.5e-08	1.22e-07	0	0	0.175	0.221	69	72
Lactobacillus_coryniformis	0.882183	0.930833	1	1.3e-08	1.3e-08	0	0	0.175	0.195	70	71
Lactobacillus_crispatus	5.05131e-10	9.30622e-08	1	1.07e-07	3.95e-07	0	3.17e-07	0.222	0.779	48	89
Lactobacillus_crustorum	0.0043642	0.0239336	1	6e-09	2e-08	0	0	0.0952	0.299	63	77
Lactobacillus_delbrueckii	3.07455e-10	8.82397e-08	1	1.04e-07	4.31e-07	0	3.3e-07	0.238	0.766	48	89
Lactobacillus_equicursoris	0.3249	0.49346	1	1.3e-08	1.7e-08	0	0	0.111	0.182	68	72
Lactobacillus_fermentum	1.64882e-07	7.09818e-06	1	3.31e-07	6.13e-07	0	3.18e-07	0.444	0.857	51	86
Lactobacillus_gallinarum	0.151134	0.286964	1	2.1e-08	2.7e-08	0	0	0.0635	0.143	68	73
Lactobacillus_gasseri	1.98834e-08	1.55633e-06	1	1.18e-07	4.01e-07	0	3.04e-07	0.381	0.779	50	87
Lactobacillus_hokkaidonensis	0.00488747	0.0258093	1	4e-09	3.8e-08	0	0	0.0476	0.208	64	76
Lactobacillus_hordei	0.00230592	0.0153907	1	2e-09	1.4e-08	0	0	0.0476	0.234	63	76
Lactobacillus_mucosae	1.18026e-06	3.50415e-05	1	1.84e-06	1.0435e-05	7.2e-07	4.242e-06	0.937	0.974	52	86
Lactobacillus_parabuchneri	0.165439	0.305351	1	7e-09	1.3e-08	0	0	0.0952	0.182	67	73
Lactobacillus_paracasei	8.3781e-10	1.20226e-07	1	1.33e-07	7.48e-07	0	4.09e-07	0.444	0.831	48	89
Lactobacillus_plantarum	0.762238	0.850561	1	2e-08	1.16e-07	0	0	0.127	0.143	70	71
Lactobacillus_reuteri	8.3569e-11	3.59765e-08	1	9.9e-08	4.66e-07	0	2.85e-07	0.206	0.779	47	90
Lactobacillus_rogosae	0.361186	0.527982	0	0.00525959	0.00583744	0.000863546	0.000603536	1	1	74	68
Lactobacillus_ruminis	0.535156	0.681816	1	4.692e-06	6.659e-06	1.52e-06	1.375e-06	0.873	0.935	68	72
Lactobacillus_saerimneri	0.155627	0.292565	1	3.9e-08	6e-08	0	0	0.0635	0.143	68	73
Lactobacillus_sakei	0.0649256	0.15485	1	9e-09	4.1e-08	0	0	0.0635	0.169	67	74
Lactobacillus_salivarius	0.0192111	0.0669667	1	2.448e-06	3.889e-06	5.32e-07	9.05e-07	1	1	62	78
Lactobacillus_sanfranciscensis	0.684967	0.794864	1	1.6e-08	4.2e-08	0	0	0.0952	0.117	70	71
Lactobacillus_senmaizukei	0.00752392	0.0350167	1	5e-09	2.1e-08	0	0	0.0794	0.247	64	76
Lactobacillus_vaginalis	0.00449511	0.0244955	0	1.398e-06	5.52e-07	1.79e-07	0	0.571	0.377	80	62
Lactococcus_garvieae	0.0186138	0.0656821	1	3e-08	6.5e-08	0	0	0.143	0.312	64	76
Lactococcus_lactis	0.0279991	0.0870295	1	1.313e-06	2.35e-06	4.86e-07	9.64e-07	0.921	0.935	62	77
Lactococcus_piscium	0.00374006	0.021707	1	4.39e-07	4.92e-07	0	4.1e-08	0.333	0.545	60	79
Lactococcus_raffinolactis	0.00027727	0.00322607	1	5.6e-08	2.85e-07	0	0	0.159	0.442	59	80
Lactonifactor_longoviformis	0.0413671	0.113792	0	0.000136818	0.000117379	0.000120971	9.0057e-05	1	1	78	64
Lamprocystis_purpurea	0.61142	0.737309	0	1.878e-06	2.316e-06	2e-07	9e-08	0.635	0.649	72	69
Lautropia_mirabilis	0.173145	0.315683	1	1.38e-07	4.25e-07	0	0	0.111	0.195	67	73
Lawsonia_intracellularis	5.40431e-10	9.30622e-08	1	2.1e-08	1.67e-07	0	6.5e-08	0.127	0.675	49	88
Leadbetterella_byssophila	0.600216	0.729924	1	8e-09	1.4e-08	0	0	0.0794	0.104	69	71
Leuconostoc_carnosum	0.0327107	0.0951483	1	8e-09	1.7e-08	0	0	0.143	0.299	65	75
Leuconostoc_citreum	0.00224254	0.0150846	1	2.9e-08	1.07e-07	0	0	0.19	0.429	61	78
Leuconostoc_fallax	0.0961892	0.208088	1	3e-09	1e-08	0	0	0.0794	0.169	67	74
Leuconostoc_kimchii	0.598485	0.728847	1	1.5e-08	2.6e-08	0	0	0.127	0.156	69	72
Leuconostoc_lactis	0.0655378	0.155022	1	6e-09	2.1e-08	0	0	0.0952	0.208	66	74
Leuconostoc_mesenteroides	2.36174e-09	2.63927e-07	1	1.3e-07	6.04e-07	0	3.56e-07	0.286	0.766	49	88
Levyella_massiliensis	0.0123992	0.0480888	0	0.000139336	0.000108424	0.000119291	8.971e-05	1	1	80	63
Libanicoccus_massiliensis	0.488163	0.644644	1	7.734e-06	5.537e-06	2.468e-06	3.066e-06	0.952	0.961	68	73
Luteimonas_huabeiensis	8.83596e-06	0.000190194	0	1.93e-06	8.7e-08	0	0	0.476	0.143	84	59
Mageeibacillus_indolicus	0.0156363	0.0572006	0	3.079e-06	6.84e-07	2.26e-07	3.1e-08	0.683	0.597	79	63
Mailhella_massiliensis	0.869826	0.922316	0	5.522e-06	4.773e-06	3.89e-07	4.04e-07	0.778	0.844	71	70
Mangrovibacter_phragmitis	0.857048	0.920392	1	6.53e-07	1.474e-06	3.6e-08	4.3e-08	0.508	0.584	70	71
Mannheimia_haemolytica	0.606949	0.736032	0	1.55e-07	3.28e-07	0	0	0.19	0.169	72	69
Marinilactibacillus_piezotolerans	0.145055	0.282409	1	2.3e-08	6.2e-08	0	0	0.238	0.351	66	74
Mariniphaga_anaerophila	0.637603	0.759303	0	1.962e-06	1.147e-06	2.36e-07	2.4e-07	0.571	0.636	72	69
Marvinbryantia_formatexigens	0.029402	0.0900893	0	9.4922e-05	8.0119e-05	8.7391e-05	5.3953e-05	1	1	79	64
Massilioclostridium_coli	0.76937	0.854745	0	5.537e-05	5.1495e-05	3.5339e-05	3.6616e-05	1	1	72	70
Massiliomicrobiota_timonensis	0.811104	0.885121	1	2.711e-06	2.349e-06	3.68e-07	4.11e-07	0.873	0.87	70	71
Mediterranea_massiliensis	0.0452702	0.121527	1	0.00239719	0.00293208	0.00151864	0.00239035	1	1	63	77
Megamonas_funiformis	5.3957e-06	0.000122255	1	0.00561381	0.0136517	0.000115916	0.00293436	0.984	1	53	85
Megamonas_hypermegale	0.000593375	0.00539588	1	7.7633e-05	0.000263301	7.207e-06	4.7589e-05	0.984	1	57	81
Megasphaera_cerevisiae	0.129728	0.257656	1	8.391e-06	6.974e-06	8.3e-08	1.66e-07	0.603	0.805	65	75
Megasphaera_elsdenii	5.02309e-05	0.000816014	1	0.000122135	0.000134426	3.283e-06	1.2997e-05	0.952	1	55	83
Megasphaera_massiliensis	0.158057	0.295249	1	9.67e-07	6.79e-07	0	1.4e-08	0.349	0.519	66	74
Megasphaera_micronuciformis	7.88235e-08	4.24169e-06	1	4.53e-06	1.4059e-05	6.62e-07	4.524e-06	0.937	1	50	87
Megasphaera_paucivorans	0.358773	0.52566	1	5.41e-07	5.64e-07	0	0	0.333	0.455	67	73
Merdibacter_massiliensis	0.759783	0.850561	0	2.5408e-05	2.5e-05	1.9028e-05	1.9156e-05	1	1	72	70
Merdimonas_faecis	0.734403	0.837512	0	2.5192e-05	2.2774e-05	1.8761e-05	1.5217e-05	1	1	72	69
Microbacterium_barkeri	0.203629	0.350649	1	1.01e-07	1.8e-07	0	0	0.143	0.234	67	73
Mitsuokella_multacida	3.06662e-06	7.76578e-05	1	7.684e-06	7.585e-06	4.3e-08	2.076e-06	0.667	0.87	53	85
Mobilibacterium_timonense	0.149439	0.285926	0	1.03e-07	5.7e-08	0	0	0.206	0.117	74	68
Mobiluncus_curtisii	0.492914	0.64695	1	3.9e-07	4.8e-07	0	0	0.381	0.455	68	72
Mogibacterium_pumilum	0.0360257	0.101699	1	3.6e-08	8.4e-08	0	0	0.238	0.403	64	76
Morganella_morganii	0.10807	0.225572	0	2.817e-06	1.34e-06	3.99e-07	2.47e-07	0.889	0.818	77	66
Mucinivorans_hirudinis	0.836328	0.906899	0	1.05e-07	4.86e-07	0	0	0.397	0.364	71	70
Murdochiella_massiliensis	0.43355	0.604023	1	1.68e-07	1.08e-07	0	0	0.333	0.416	68	73
Murdochiella_vaginalis	0.0205956	0.0695405	0	1.098e-06	5.85e-07	5.78e-07	2.16e-07	0.81	0.818	79	63
Muribacter_muris	0.491605	0.646217	1	2.4e-08	2.7e-07	0	0	0.127	0.169	69	72
Muribaculum_intestinale	0.00433886	0.0239336	1	5.3083e-05	6.1285e-05	1.5807e-05	3.6097e-05	1	1	60	79
Mycobacterium_malmesburyense	1.48116e-06	4.11381e-05	1	2.2051e-05	9.085e-05	0	7.515e-06	0.19	0.61	54	84
Mycobacterium_parascrofulaceum	0.370871	0.539391	0	3.4e-08	3.9e-08	0	0	0.175	0.117	73	69
Ndongobacter_massiliensis	0.963756	0.977378	0	4.6e-08	2.2e-08	0	0	0.159	0.169	71	70
Necropsobacter_massiliensis	0.274773	0.437519	0	5.294e-06	1.5094e-05	5.85e-07	2.45e-07	0.825	0.818	75	67
Negativibacillus_massiliensis	0.866943	0.920392	1	0.000184587	0.000158238	7.2761e-05	7.6321e-05	1	1	70	71
Negativicoccus_massiliensis	0.662857	0.780633	0	2.9e-08	1.14e-07	0	0	0.127	0.104	71	70
Neglecta_timonensis	0.230944	0.386103	0	2.1428e-05	1.8382e-05	1.5523e-05	1.2458e-05	1	1	75	67
Neisseria_elongata	0.271202	0.433219	0	5.93e-07	1.602e-06	6.4e-08	3.1e-08	0.698	0.61	75	67
Neisseria_gonorrhoeae	0.0406868	0.11228	0	4.85e-07	1.115e-06	6.5e-08	3.5e-08	0.619	0.519	78	64
Neisseria_lactamica	0.119263	0.241576	0	7.42e-07	1.828e-06	9.4e-08	3.7e-08	0.619	0.532	76	66
Neisseria_mucosa	0.510616	0.659557	0	3.74e-07	1.022e-06	3.1e-08	1.9e-08	0.571	0.506	73	69
Neisseria_sicca	0.586033	0.719793	0	1.774e-06	3.516e-06	2.4e-07	2.83e-07	0.794	0.714	73	69
Neomicrococcus_aestuarii	0.640494	0.761692	0	4.112e-06	5.39e-06	5.49e-07	3.46e-07	0.762	0.818	72	69
Nissabacter_archeti	0.486649	0.643633	0	1.1194e-05	2.7668e-05	1.035e-06	9.34e-07	0.873	0.922	73	68
Nitrosomonas_halophila	9.16729e-08	4.64296e-06	0	3.83e-07	3e-09	0	0	0.492	0.104	87	57
Obesumbacterium_proteus	0.00428202	0.0237859	0	2.4549e-05	6.702e-06	3.95e-06	1.178e-06	1	1	81	62
Oceanivirga_salmonicida	0.0216033	0.07154	0	4.32e-07	1.59e-07	0	0	0.429	0.247	78	65
Odoribacter_laneus	0.609347	0.736865	0	0.000134257	0.000114482	3.5017e-05	3.282e-05	0.984	1	72	69
Odoribacter_splanchnicus	0.510792	0.659557	0	0.00238201	0.0022709	0.00161266	0.00120055	1	1	73	68
Olsenella_scatoligenes	0.575456	0.711021	1	7.86e-07	7.28e-07	0	0	0.429	0.494	69	72
Olsenella_sp._Marseille_P2300	0.00565862	0.0280004	0	3.538e-06	1.853e-06	2.704e-06	6.32e-07	0.825	0.74	81	62
Olsenella_sp._oral_taxon_807	0.951632	0.971952	1	6.6e-08	7.3e-08	0	0	0.111	0.117	70	71
Olsenella_uli	0.00728106	0.0340706	0	1.173e-06	4.45e-07	3.13e-07	3.4e-08	0.683	0.545	80	62
Olsenella_umbonata	0.000610186	0.0054726	1	9.65e-07	1.236e-06	2.46e-07	8.37e-07	0.746	0.948	58	81
Opitutus_sp._GAS368	0.385659	0.552864	0	4.7e-08	3.7e-08	0	0	0.206	0.143	73	69
Oribacterium_parvum	0.616699	0.740555	0	7.399e-06	6.498e-06	5.246e-06	3.904e-06	0.984	0.987	72	69
Oribacterium_sinus	2.5781e-07	9.24892e-06	1	2.675e-06	6.877e-06	8.72e-07	3.889e-06	1	0.987	51	86
Ornithobacterium_rhinotracheale	2.48096e-11	2.13611e-08	1	2.353e-06	1.1115e-05	7.13e-07	7.555e-06	0.984	0.987	45	91
Oscillibacter_ruminantium	0.81744	0.889994	1	5e-08	4.2e-08	0	0	0.19	0.208	70	71
Oscillibacter_valericigenes	0.0198674	0.0681507	0	6.2062e-05	3.578e-05	3.4911e-05	1.8567e-05	1	1	79	63
Ottowia_thiooxydans	5.21047e-05	0.000829137	0	1.14e-06	4.1e-08	4.2e-08	0	0.508	0.208	83	60
Oxalobacter_formigenes	0.934903	0.96239	1	1.1928e-05	7.596e-06	2.664e-06	2.79e-06	0.984	0.987	70	71
Paenibacillaceae_bacterium_GAS479	0.00505904	0.0260828	1	2.4e-08	6.6e-08	0	0	0.0952	0.299	63	77
Paenibacillus_mucilaginosus	0.327148	0.495906	0	3.5e-08	3.4e-08	0	0	0.254	0.195	73	68
Paeniclostridium_sordellii	0.85045	0.918742	1	3.809e-06	6.818e-06	1.402e-06	1.066e-06	0.905	0.922	70	71
Paeniglutamicibacter_antarcticus	0.104217	0.219391	1	1.677e-06	4.93e-06	2.32e-07	3.34e-07	0.667	0.74	64	75
Pandoraea_pnomenusa	0.0580357	0.141555	1	5.63e-07	9.27e-07	0	0	0.222	0.39	65	75
Pantoea_agglomerans	0.101207	0.216269	0	5e-08	1.9e-08	0	0	0.397	0.286	76	66
Pantoea_alhagi	0.00996273	0.0420486	0	2.23e-07	8.6e-08	0	0	0.254	0.0909	77	65
Pantoea_ananatis	0.756435	0.850561	0	3.4e-08	2.5e-08	0	0	0.159	0.143	71	70
Pantoea_dispersa	0.301518	0.46776	0	2.44e-07	1.47e-07	0	0	0.444	0.39	74	68
Pantoea_rwandensis	0.0949891	0.206579	1	4e-08	3e-08	0	0	0.0952	0.208	66	74
Pantoea_stewartii	0.906616	0.950541	0	1.91e-07	1.41e-07	0	0	0.365	0.351	71	70
Papillibacter_cinnamivorans	0.00538316	0.0271096	0	3.524e-06	1.532e-06	1.469e-06	7.05e-07	0.889	0.831	81	62
Parabacteroides_chartae	0.169468	0.311778	1	4.9e-08	7.3e-08	0	0	0.127	0.221	67	73
Parabacteroides_distasonis	0.873538	0.923976	0	0.00942143	0.00966633	0.00583784	0.00607019	1	1	71	70
Parabacteroides_goldsteinii	0.886755	0.934512	0	0.000495345	0.000516792	0.00032807	0.000271505	1	1	71	70
Parabacteroides_johnsonii	0.0319892	0.0944557	1	0.00172478	0.00236324	0.00111964	0.0015981	1	1	62	77
Parabacteroides_sp._CT06	0.618174	0.741293	1	0.000595815	0.000639945	0.000380187	0.000388199	1	1	69	72
Paraburkholderia_phenazinium	0.103608	0.219181	1	1.8e-08	7.9e-08	0	0	0.0794	0.169	67	73
Paraprevotella_xylaniphila	0.265211	0.425227	1	0.00150024	0.00162343	0.000601562	0.000780917	1	1	66	74
Parasutterella_excrementihominis	0.0509534	0.13135	0	0.00160482	0.000603894	0.000160999	2.4873e-05	1	1	78	64
Parvimonas_micra	0.766711	0.853995	1	1.5e-08	2.3e-08	0	0	0.143	0.156	70	71
Pasteurella_bettyae	0.180517	0.323802	0	1.496e-06	4.955e-06	3.08e-07	1.34e-07	0.714	0.636	75	66
Pasteurella_multocida	0.130175	0.257656	0	7.01e-07	9.5e-07	0	0	0.444	0.325	76	66
Pasteurellaceae_bacterium_NI1060	0.376127	0.545194	0	8.39e-07	3.596e-06	1.3e-07	8.4e-08	0.73	0.753	74	68
Pediococcus_damnosus	0.00407039	0.0229059	1	5.8e-08	1.28e-07	0	0	0.159	0.377	62	78
Pelobacter_propionicus	0.0814373	0.183554	0	1.31e-07	2.1e-08	0	0	0.175	0.0779	74	67
Pelobacter_seleniigenes	0.198414	0.344704	0	1.26e-07	3.7e-08	0	0	0.222	0.143	74	68
Peptoanaerobacter_stomatis	0.438186	0.606863	0	5.66e-07	3.86e-07	2.48e-07	7.5e-08	0.587	0.649	73	68
Peptoniphilus_asaccharolyticus	0.0651335	0.154917	1	1.488e-06	1.966e-06	4.48e-07	6.26e-07	0.81	0.948	64	76
Peptoniphilus_duerdenii	0.0475728	0.126812	1	4.42e-07	1.72e-07	0	5.1e-08	0.46	0.662	63	76
Peptoniphilus_harei	1.96669e-07	8.06345e-06	1	2.02e-07	6.99e-07	1.1e-08	3.03e-07	0.508	0.883	51	86
Peptoniphilus_indolicus	0.364017	0.531218	1	8e-09	5e-09	0	0	0.143	0.221	68	72
Peptoniphilus_lacrimalis	3.59645e-09	3.4406e-07	1	4.3e-08	1.51e-07	0	9.1e-08	0.222	0.74	50	88
Peptoniphilus_obesi	0.205348	0.352903	1	9.9e-08	1.06e-07	0	0	0.0952	0.169	68	73
Peptoniphilus_senegalensis	0.00203668	0.0141418	1	2.88e-07	8.72e-07	4.9e-08	1.71e-07	0.54	0.753	59	80
Peptoniphilus_sp._ING2_D1G	0.121475	0.244369	0	9.81e-07	4.71e-07	0	0	0.476	0.377	76	66
Peptostreptococcus_anaerobius	0.00694366	0.0330304	0	2.587e-06	1.649e-06	1.589e-06	9.45e-07	0.984	0.987	81	62
Peptostreptococcus_stomatis	0.00193334	0.0136443	1	5.72e-07	1.396e-06	1.26e-07	4.28e-07	0.889	0.948	59	80
Petrimonas_mucosa	0.000645869	0.00566662	1	5.399e-06	2.0183e-05	8.71e-07	2.697e-06	0.794	0.974	58	81
Phascolarctobacterium_succinatutens	0.372305	0.540564	1	0.000251056	0.000196294	5.1354e-05	5.4227e-05	1	1	67	73
Phocea_massiliensis	0.0671896	0.158061	0	6.9916e-05	5.0319e-05	3.557e-05	3.1324e-05	1	1	77	65
Phoenicibacter_massiliensis	0.863649	0.920392	0	6.962e-06	6.491e-06	4.305e-06	4.207e-06	1	1	71	70
Plautia_stali_symbiont	0.000721007	0.00605543	0	6.39e-07	1.4e-08	0	0	0.413	0.169	81	62
Plesiomonas_shigelloides	0.0531521	0.135396	1	1.1e-08	2.8e-08	0	0	0.0635	0.182	66	74
Pluralibacter_gergoviae	6.41789e-05	0.000969439	0	2.935e-06	2.61e-07	2.44e-07	2.3e-08	0.746	0.519	85	58
Pontibacillus_litoralis	0.923124	0.957602	1	0.000111686	0.000160193	1.828e-06	2.588e-06	0.857	0.844	70	71
Porphyromonas_asaccharolytica	5.12725e-08	3.15326e-06	1	1.267e-06	6.074e-06	7.7e-08	5.325e-06	0.873	0.948	50	87
Porphyromonas_cangingivalis	0.185653	0.328644	1	1.7e-08	2.2e-08	0	0	0.0635	0.13	68	73
Porphyromonas_circumdentaria	0.597175	0.728847	0	3.764e-06	3.501e-06	3.45e-07	2.77e-07	0.746	0.727	72	69
Porphyromonas_endodontalis	0.753089	0.850181	1	1.71e-07	1.02e-07	0	0	0.222	0.26	70	71
Porphyromonas_gingivalis	0.0297758	0.09059	0	1.6902e-05	9.206e-06	1.32e-07	7.7e-08	0.841	0.649	79	64
Porphyromonas_levii	0.055287	0.138378	0	1.597e-06	1.043e-06	3.9e-08	1.2e-08	0.698	0.558	78	65
Porphyromonas_macacae	0.7113	0.816572	0	2.5e-08	7.3e-08	0	0	0.111	0.0909	71	70
Porphyromonas_somerae	0.314774	0.48483	1	3.3867e-05	4.1382e-05	2.6196e-05	2.9501e-05	1	1	67	74
Prevotella_albensis	0.100381	0.216071	1	3.1095e-05	3.0986e-05	1.007e-06	2.736e-06	0.762	0.909	64	76
Prevotella_amnii	0.414329	0.583858	1	1.02e-07	4.26e-07	0	0	0.349	0.377	68	73
Prevotella_aurantiaca	0.188392	0.331709	1	1.291e-06	1.901e-06	0	0	0.254	0.364	66	74
Prevotella_baroniae	0.732903	0.836909	1	2.06e-07	2.36e-07	0	0	0.159	0.182	70	71
Prevotella_bergensis	0.276927	0.439106	1	3.1029e-05	2.8354e-05	3.78e-07	8.32e-07	0.825	0.844	66	74
Prevotella_bivia	0.0196465	0.0678042	1	0.000316341	0.000418265	2.406e-05	5.2548e-05	1	1	62	78
Prevotella_bryantii	0.14125	0.276284	0	5.2785e-05	4.282e-05	5.77e-07	2.33e-07	0.857	0.727	76	66
Prevotella_buccae	2.45229e-09	2.63927e-07	1	3.808e-06	1.2128e-05	5.4e-08	8.036e-06	0.603	0.909	48	89
Prevotella_buccalis	0.397502	0.566638	1	0.000141076	0.000115106	4.5273e-05	6.6685e-05	1	1	67	73
Prevotella_copri	0.00263501	0.0169309	1	0.0482408	0.0702696	0.000362507	0.00112292	1	1	59	80
Prevotella_corporis	0.198575	0.344704	1	3.9e-08	2.51e-07	0	0	0.381	0.481	66	74
Prevotella_dentalis	0.00829433	0.0370022	1	3.3723e-05	4.4218e-05	3.76e-07	7.28e-07	0.825	0.974	60	79
Prevotella_dentasini	0.910583	0.951471	1	1.238e-06	9.73e-07	0	0	0.381	0.39	70	71
Prevotella_denticola	0.0523301	0.13404	0	7.54e-06	2.781e-06	2.8e-08	0	0.587	0.416	77	65
Prevotella_disiens	2.42063e-05	0.00042534	1	4.7454e-05	7.3911e-05	1.3788e-05	6.5418e-05	1	0.987	54	84
Prevotella_enoeca	0.000136837	0.00184089	1	8.45e-07	5.238e-06	2.5e-08	2.04e-07	0.524	0.766	56	82
Prevotella_falsenii	0.00895903	0.0387624	1	7e-09	2.49e-07	0	0	0.0317	0.169	65	75
Prevotella_fusca	0.0808936	0.183288	1	1.0371e-05	9.538e-06	1.1e-07	2.01e-07	0.667	0.844	64	76
Prevotella_histicola	0.0691493	0.161787	1	1.676e-06	4.737e-06	0	0	0.365	0.494	64	76
Prevotella_ihumii	0.000376411	0.00400111	1	8.4021e-05	0.000128862	1.04e-05	4.8641e-05	1	1	57	82
Prevotella_intermedia	0.484205	0.641439	1	2.1805e-05	2.803e-05	5.224e-06	8.491e-06	0.937	0.948	68	73
Prevotella_maculosa	0.000513281	0.00496556	1	2.57e-07	1.978e-06	7.7e-08	3.03e-07	0.603	0.727	58	81
Prevotella_marshii	0.502028	0.651908	1	7.934e-06	1.7951e-05	3.9e-07	6.07e-07	0.81	0.883	68	73
Prevotella_melaninogenica	0.000152755	0.00193479	1	1.4361e-05	3.0903e-05	5.682e-06	1.9332e-05	0.921	1	56	82
Prevotella_micans	0.0447601	0.120977	1	1.277e-06	8.71e-07	0	0	0.111	0.247	65	75
Prevotella_multiformis	0.532564	0.681334	1	5.5781e-05	6.2202e-05	3.2299e-05	3.5276e-05	1	1	68	72
Prevotella_multisaccharivorax	0.00781865	0.0356183	1	5.476e-06	7.594e-06	0	2.1e-08	0.286	0.506	62	78
Prevotella_nanceiensis	0.0420941	0.115424	1	1.0642e-05	2.1258e-05	9.8e-08	3.44e-07	0.667	0.766	63	77
Prevotella_nigrescens	0.263673	0.425136	1	1.26e-07	2.27e-07	0	0	0.159	0.247	67	73
Prevotella_oris	0.317432	0.486677	1	7.419e-06	5.37e-06	0	8.2e-08	0.492	0.584	67	73
Prevotella_oulorum	0.759373	0.850561	1	1.131e-06	2.579e-06	9.6e-08	3.7e-08	0.587	0.636	69	71
Prevotella_pallens	0.00813579	0.0364839	1	3.287e-06	7.164e-06	1.24e-07	5.98e-07	0.683	0.883	61	79
Prevotella_ruminicola	0.00552815	0.0276729	1	1.9543e-05	3.3599e-05	1.59e-07	3.84e-07	0.857	0.922	60	79
Prevotella_saccharolytica	0.420612	0.588857	1	1.65e-07	6e-09	0	0	0.111	0.169	69	72
Prevotella_salivae	0.0690076	0.161787	1	7e-09	5.7e-08	0	0	0.0476	0.143	67	73
Prevotella_scopos	0.0814308	0.183554	1	3.0511e-05	4.9858e-05	1.4418e-05	2.7434e-05	0.984	1	64	76
Prevotella_shahii	0.000393788	0.00403633	1	0	1.233e-06	0	0	0	0.182	64	76
Prevotella_sp._Sc00026	0.0246725	0.0775293	1	1.62e-07	8.5e-07	0	0	0.27	0.455	63	77
Prevotella_sp._Sc00028	0.948303	0.969701	0	1.014e-06	8.58e-07	0	0	0.19	0.182	71	70
Prevotella_stercorea	0.022444	0.0723756	1	0.00927048	0.00898535	0.000215652	0.000491067	1	1	62	78
Prevotella_timonensis	0.117226	0.239174	1	0.000508879	0.00031737	0.000196706	0.000230915	1	1	65	75
Prevotellamassilia_timonensis	0.022444	0.0723756	1	0.00231396	0.00226117	0.0003736	0.000514944	1	1	62	78
Propionimicrobium_sp._Marseille_P3275	0.238057	0.394544	0	6.3e-07	5.21e-07	3.47e-07	2.15e-07	0.778	0.766	75	67
Proteiniphilum_saccharofermentans	0.385913	0.552864	1	4.497e-06	1.8785e-05	1.782e-06	1.689e-06	0.984	0.948	67	73
Proteus_mirabilis	0.0236645	0.0751849	1	1.333e-06	3.952e-06	2.32e-07	4.56e-07	0.873	0.948	62	78
Provencibacterium_massiliense	0.0389265	0.108465	0	2.1667e-05	1.4934e-05	1.5998e-05	9.734e-06	1	1	78	64
Providencia_alcalifaciens	0.0154771	0.056952	0	1.287e-06	3.54e-07	1.77e-07	0	0.571	0.429	79	63
Providencia_heimbachae	0.00311315	0.0191459	0	2.52e-07	2.2e-08	0	0	0.222	0.0519	77	65
Providencia_sneebia	0.724895	0.829966	1	2.014e-06	2.667e-06	3.45e-07	3.68e-07	0.905	0.935	69	72
Providencia_stuartii	0.010871	0.0444283	0	1.99e-07	8.6e-08	1.01e-07	0	0.508	0.325	79	63
Pseudodesulfovibrio_aespoeensis	0.893726	0.940707	0	2.56e-07	9.9e-08	0	0	0.254	0.26	71	70
Pseudoflavonifractor_capillosus	0.0914127	0.200781	0	0.000142228	0.000121854	0.000128892	9.4475e-05	1	1	77	65
Pseudogulbenkiania_sp._NH8B	0.0174533	0.0623541	1	9.09e-07	1.995e-06	0	5.9e-08	0.381	0.571	62	77
Pseudomonas_aeruginosa	0.0321435	0.0944557	0	5.23e-07	4.03e-07	0	0	0.476	0.286	78	65
Pseudomonas_balearica	0.0178506	0.0632484	0	7.96e-07	1.01e-07	0	0	0.397	0.234	78	64
Pseudomonas_otitidis	0.540418	0.683804	0	5.38e-07	1.43e-07	2.2e-08	1.6e-08	0.524	0.558	73	69
Pseudomonas_pachastrellae	0.0217536	0.0716654	0	3.41e-07	3.7e-08	0	0	0.286	0.143	77	65
Pseudomonas_stutzeri	1.19132e-07	5.69847e-06	0	1.4677e-05	1.112e-06	7.96e-07	1.3e-08	0.857	0.519	90	54
Pseudovibrio_stylochi	0.955615	0.972558	0	1.142e-06	9.41e-06	2.19e-07	1.51e-07	0.635	0.662	71	70
Pyramidobacter_piscolens	0.000157478	0.00196505	0	6.94e-07	4.9e-08	0	0	0.429	0.156	82	61
Rahnella_aquatilis	0.335583	0.504254	0	1.82e-07	7.4e-08	0	0	0.143	0.0909	73	69
Rahnella_sp._Y9602	0.0575858	0.141121	0	1.09e-07	1.5e-08	0	0	0.254	0.13	75	66
Raoultella_ornithinolytica	0.000312309	0.00349218	0	7.77e-07	2.14e-07	1.29e-07	3e-09	0.778	0.545	84	60
Rappaport_israeli	0.0153762	0.056952	0	3.69e-06	1.411e-06	9.47e-07	2.23e-07	0.825	0.766	80	63
Rhodopseudomonas_palustris	0.925027	0.958421	0	9.2e-07	4.45e-07	0	0	0.175	0.182	71	70
Riemerella_columbina	0.383633	0.551432	1	7.4534e-05	8.7877e-05	6.9427e-05	7.4139e-05	1	1	67	73
Rikenella_microfusus	0.472508	0.63567	1	1.0482e-05	1.5796e-05	2.742e-06	3.886e-06	0.921	0.961	68	73
Robinsoniella_peoriensis	0.0505903	0.13135	0	3.7e-08	7e-09	0	0	0.143	0.0519	74	67
Rodentibacter_pneumotropicus	0.0549034	0.138077	0	5.33e-06	1.2418e-05	9.88e-07	3.25e-07	0.857	0.792	78	65
Romboutsia_ilealis	0.094843	0.206579	0	4.463e-06	4.111e-06	1.278e-06	4.16e-07	0.857	0.909	77	65
Romboutsia_timonensis	0.0337033	0.0967286	0	0.000286724	0.000287494	0.000104353	2.681e-05	1	1	79	64
Roseburia_faecis	0.043936	0.120092	0	0.00455993	0.00346959	0.00224736	0.00103254	1	1	78	64	Y
Roseburia_hominis	0.00681372	0.0327744	0	0.00170623	0.00124183	0.000978222	0.000678196	1	1	81	62	Y
Roseburia_intestinalis	0.0203157	0.0691376	0	0.00395953	0.0025424	0.00151205	0.000817198	1	1	79	63	Y
Roseburia_inulinivorans	0.058886	0.142819	0	0.00859368	0.00557845	0.00445145	0.00249624	1	1	78	65	Y
Roseburia_sp._A2_194	0.461607	0.624911	1	3.43e-07	2.87e-07	6.3e-08	7.4e-08	0.683	0.766	68	73
Rothia_aeria	0.973991	0.982386	1	1.55e-07	1.79e-07	0	0	0.317	0.338	70	71
Rothia_mucilaginosa	0.626538	0.749855	0	2.63e-07	1.8e-07	5.6e-08	0	0.54	0.481	72	69
Rouxiella_chamberiensis	0.288415	0.453148	0	4.11e-07	9.23e-07	0	0	0.476	0.416	74	68
Rubrivivax_gelatinosus	0.000737606	0.00610653	1	3.3e-07	8.22e-07	0	0	0.111	0.377	61	79
Ruminococcaceae_bacterium_CPB6	0.802929	0.879544	0	2.66e-07	1.81e-07	0	0	0.286	0.286	71	70
Ruminococcus_albus	0.00033355	0.00368188	0	6.74e-07	3.06e-07	3.34e-07	5.4e-08	0.778	0.545	84	60
Ruminococcus_bicirculans	0.000152806	0.00193479	0	0.00177729	0.000323785	0.000115316	3.705e-05	1	1	85	59
Ruminococcus_bromii	0.529817	0.679197	1	0.00109707	0.00142115	5.9789e-05	5.4676e-05	1	1	68	72
Ruminococcus_callidus	0.00154255	0.0112554	0	0.000852211	0.000563006	0.000253478	0.00012405	1	1	83	61
Ruminococcus_champanellensis	0.535317	0.681816	0	1.9221e-05	1.3971e-05	7.332e-06	3.386e-06	0.968	0.987	73	69
Ruminococcus_faecis	0.270639	0.433122	0	0.00181283	0.00130421	0.000716849	0.000590171	1	1	75	67
Ruminococcus_flavefaciens	0.00100488	0.00793765	0	2.332e-06	7.66e-07	8.34e-07	1.05e-07	0.825	0.74	83	60
Ruminococcus_gauvreauii	0.356613	0.52513	1	5.68e-07	1.282e-06	1.37e-07	1.21e-07	0.714	0.844	67	73
Ruminococcus_lactaris	0.0509534	0.13135	0	0.000677464	0.000535827	0.000246776	0.000168854	1	1	78	64
Ruminococcus_sp._SR1/5	0.609347	0.736865	1	0.000557098	0.0005874	0.00022728	0.000274532	1	1	69	72
Ruthenibacterium_lactatiformans	0.0319892	0.0944557	0	0.000717523	0.000539282	0.000496819	0.0003149	1	1	79	64
Salmonella_bongori	0.0715415	0.166824	0	1.576e-06	1.273e-06	6.3e-07	2.84e-07	0.857	0.792	77	65
Salmonella_enterica	0.00245906	0.0161413	0	0.000132208	2.6079e-05	7.676e-06	2.465e-06	1	1	82	61
Sanguibacteroides_justesenii	0.953239	0.972439	1	5.4419e-05	4.4197e-05	1.3085e-05	1.284e-05	1	1	70	71
Selenomonas_ruminantium	0.0132007	0.0505153	0	8.78e-07	3.55e-07	3.62e-07	1.68e-07	0.841	0.805	80	63
Selenomonas_sputigena	0.421964	0.589791	0	4.8e-08	4.3e-08	0	0	0.206	0.156	73	69
Sellimonas_intestinalis	0.329096	0.497638	0	3.8591e-05	5.2013e-05	1.1051e-05	1.008e-05	1	1	74	67
Senegalimassilia_anaerobia	0.0405386	0.112231	0	1.6677e-05	9.334e-06	6.527e-06	2.353e-06	0.984	0.974	78	64
Serratia_liquefaciens	0.0736216	0.169942	0	4.98e-07	2.94e-07	5e-08	0	0.556	0.429	77	65
Serratia_marcescens	0.00489058	0.0258093	0	3.76e-07	7.2e-08	0	0	0.476	0.286	80	63
Serratia_plymuthica	0.663674	0.780633	1	1.46e-07	7.6e-08	0	0	0.19	0.234	69	71
Serratia_sp._SCBI	0.00854698	0.0373551	0	2.8e-08	5e-09	0	0	0.238	0.0779	77	65
Serratia_symbiotica	0.000975518	0.00777704	0	2.1e-07	1.3e-08	0	0	0.302	0.0909	79	64
Sharpea_azabuensis	0.345973	0.518057	0	6.442e-06	5.627e-06	2.907e-06	2.731e-06	1	0.974	74	68
Shewanella_frigidimarina	0.0109273	0.0444283	0	4.6e-08	1.9e-08	0	0	0.349	0.169	78	64
Shigella_boydii	0.233848	0.389315	0	2.155e-06	3.714e-06	3.64e-07	2.24e-07	0.778	0.727	75	67
Shigella_dysenteriae	0.00249337	0.0161413	0	0.000444751	0.000248973	7.2702e-05	2.0465e-05	1	1	82	61
Shigella_flexneri	0.00842344	0.0371927	0	0.0011775	0.000757112	0.000166508	6.759e-05	1	1	80	62
Shigella_sonnei	0.318119	0.486677	0	3.864e-06	2.998e-06	4.76e-07	3.37e-07	0.841	0.87	74	67
Shigella_sp._MO17	0.292409	0.457753	0	2.9e-08	5.9e-08	0	0	0.222	0.156	73	68
Shimwellia_blattae	0.000418037	0.00416305	0	1.661e-06	3.32e-07	6.1e-08	0	0.746	0.481	83	60
Siccibacter_turicensis	0.350651	0.521826	0	3.782e-06	2.869e-06	3.37e-07	1.74e-07	0.667	0.636	74	68
Simonsiella_muelleri	0.19082	0.335298	0	1.67e-07	6.34e-07	0	0	0.429	0.286	75	67
Slackia_heliotrinireducens	0.691864	0.800665	0	4.69e-07	3.74e-07	1.96e-07	1.21e-07	0.762	0.766	72	69
Slackia_piriformis	0.447068	0.613921	0	4.292e-06	1.951e-06	0	0	0.444	0.403	73	68
Sneathia_amnii	0.130139	0.257656	1	2.1e-08	9.2e-08	0	0	0.0635	0.143	67	73
Sneathia_sanguinegens	0.201883	0.349038	1	3.23e-07	3.78e-07	0	0	0.111	0.195	67	73
Snodgrassella_alvi	0.215525	0.366734	0	2.14e-07	3.65e-07	0	0	0.286	0.195	74	68
Sodalis_praecaptivus	0.297662	0.463448	0	6e-08	9.5e-08	0	0	0.302	0.221	74	68
Solemya_elarraichensis_gill_symbiont	0.00123187	0.00930385	0	7.49e-07	6.4e-08	0	0	0.349	0.143	80	63
Solobacterium_moorei	0.343834	0.515752	1	4.815e-05	6.9838e-05	4.0051e-05	3.8757e-05	1	1	67	73
Sporobacter_termitidis	0.00369894	0.021707	0	1.256e-06	2.87e-07	1.62e-07	0	0.508	0.338	80	62
Stanieria_cyanosphaera	0.0037565	0.021707	1	3e-09	2e-08	0	0	0.0476	0.221	64	76
Staphylococcus_epidermidis	0.358914	0.52566	0	6.18e-07	5.05e-07	0	0	0.143	0.0909	72	69
Staphylococcus_haemolyticus	0.244253	0.399814	0	5.471e-06	4.475e-06	3.096e-06	2.591e-06	1	1	75	67
Steroidobacter_denitrificans	0.354742	0.52513	0	2.2e-08	1.8e-08	0	0	0.159	0.104	73	69
Stomatobaculum_longum	0.00842344	0.0371927	0	9.514e-06	5.167e-06	5.871e-06	3.645e-06	1	0.987	80	62
Streptobacillus_hongkongensis	0.356638	0.52513	1	1.76e-07	1.22e-07	0	0	0.127	0.195	68	72
Streptococcus_agalactiae	0.324146	0.49346	0	1.376e-06	7.38e-07	3.5e-07	3.47e-07	0.873	0.831	74	67
Streptococcus_anginosus	0.0019658	0.0137606	1	4.635e-06	7.907e-06	4.98e-07	1.244e-06	0.984	1	59	80
Streptococcus_caballi	0.451552	0.615169	0	1.749e-06	1.39e-07	0	0	0.206	0.156	72	69
Streptococcus_criceti	0.14595	0.282409	0	1.059e-06	2.71e-07	0	0	0.254	0.156	74	67
Streptococcus_cristatus	0.0514503	0.132235	1	3.934e-06	4.581e-06	8.56e-07	1.434e-06	0.937	1	63	77
Streptococcus_didelphis	0.612086	0.737309	1	1.01e-07	7.5e-08	0	0	0.238	0.273	69	72
Streptococcus_dysgalactiae	0.148514	0.28479	0	9.6e-07	1.19e-07	0	0	0.222	0.13	74	68
Streptococcus_entericus	0.023223	0.0743308	1	1.54e-07	7.66e-07	0	4.9e-08	0.476	0.636	62	77
Streptococcus_equi	0.914812	0.952422	0	2e-08	1.9e-08	0	0	0.27	0.273	71	70
Streptococcus_equinus	0.500027	0.651321	1	9.775e-06	2.888e-06	3.68e-07	3.05e-07	0.905	0.961	68	73
Streptococcus_gallolyticus	0.535068	0.681816	1	0.000446013	3.9819e-05	1.92e-07	5.47e-07	0.857	0.922	68	72
Streptococcus_gordonii	0.0311603	0.0934808	1	3.714e-06	6.872e-06	7e-07	1.006e-06	0.984	0.987	62	77
Streptococcus_henryi	0.549232	0.690349	1	2.1e-08	6.7e-08	0	0	0.254	0.299	69	72
Streptococcus_infantarius	0.829245	0.900353	1	2.4e-07	4.1e-08	0	0	0.0794	0.0909	70	71
Streptococcus_infantis	0.469347	0.634392	1	1.1e-08	1.5e-08	0	0	0.0952	0.143	69	72
Streptococcus_iniae	0.0306168	0.0921715	1	6.9e-08	9.6e-08	0	0	0.206	0.364	64	76
Streptococcus_intermedius	0.00797268	0.0361288	1	6.65e-07	6.75e-07	9.3e-08	1.76e-07	0.667	0.87	60	79
Streptococcus_lutetiensis	0.0798145	0.1818	1	2.74e-07	3.9e-08	0	0	0.175	0.312	65	75
Streptococcus_macedonicus	0.29336	0.458409	1	5e-08	4.7e-08	0	0	0.317	0.416	67	73
Streptococcus_marmotae	0.158082	0.295249	0	4.4e-07	3.6e-08	0	0	0.175	0.0909	74	68
Streptococcus_massiliensis	0.185888	0.328644	1	1.3e-08	8.1e-08	0	0	0.206	0.312	67	74
Streptococcus_mitis	6.19966e-06	0.000136869	1	5.488e-06	1.2015e-05	1.924e-06	5.76e-06	1	1	53	85
Streptococcus_mutans	2.2153e-05	0.000408876	1	2.12e-07	3.86e-07	1.4e-08	1.65e-07	0.556	0.818	55	83
Streptococcus_oralis	0.00405247	0.0229059	1	4.99e-07	4.079e-06	1.22e-07	3.06e-07	0.873	0.961	60	79
Streptococcus_orisratti	0.187786	0.33132	1	1.372e-06	4.91e-07	7.7e-08	9.6e-08	0.714	0.779	66	75
Streptococcus_parasanguinis	0.0448218	0.120977	1	0.000140583	7.9051e-05	7.736e-06	1.1567e-05	1	1	63	77
Streptococcus_parauberis	0.0195043	0.0677145	1	9e-09	4.2e-08	0	0	0.111	0.26	64	75
Streptococcus_pasteurianus	0.00562464	0.0279932	0	2.8203e-05	4.705e-06	1.935e-06	9.04e-07	0.968	0.922	81	62
Streptococcus_plurextorum	0.000405458	0.00410705	1	3.04e-07	6.8e-07	0	6.2e-08	0.286	0.623	58	81
Streptococcus_pneumoniae	0.00213902	0.0147335	1	1.736e-06	4.43e-06	4.9e-07	1.052e-06	1	1	59	80
Streptococcus_pseudopneumoniae	0.0187775	0.0659897	1	1e-08	1.8e-08	0	0	0.0794	0.234	65	75
Streptococcus_pseudoporcinus	0.776543	0.858285	1	1.025e-06	1.52e-07	0	0	0.365	0.429	70	71
Streptococcus_pyogenes	0.171447	0.31341	0	1.337e-05	1.0122e-05	2.647e-06	2.549e-06	0.984	0.987	76	66
Streptococcus_salivarius	0.0175529	0.0624505	1	0.000246132	0.000301025	4.3832e-05	6.3263e-05	1	1	61	78
Streptococcus_sanguinis	0.00116952	0.00899072	1	1.429e-06	2.711e-06	3.33e-07	7.55e-07	0.921	1	58	81
Streptococcus_sp._A12	0.3768	0.545252	1	2.487e-06	3.29e-06	5.4e-07	7.36e-07	0.968	0.961	67	73
Streptococcus_sp._FDAARGOS_192	0.0106984	0.0442713	1	1.288e-06	1.926e-06	1.78e-07	4e-07	0.825	0.948	61	78
Streptococcus_sp._I_G2	0.825949	0.897907	0	4.533e-06	6.964e-06	1.973e-06	1.297e-06	0.984	0.987	71	70
Streptococcus_sp._I_P16	0.860357	0.920392	1	5.962e-06	8.556e-06	2.358e-06	1.692e-06	0.968	1	70	71
Streptococcus_sp._NPS_308	0.249111	0.406221	1	1.79e-07	6.37e-07	6.6e-08	7.7e-08	0.683	0.805	66	74
Streptococcus_sp._VT_162	0.000568937	0.00532451	1	1.12e-07	6.89e-07	0	5.5e-08	0.492	0.818	58	81
Streptococcus_sp._oral_taxon_064	0.00414324	0.0231645	1	1.66e-07	1.321e-06	3.9e-08	1.1e-07	0.698	0.818	60	79
Streptococcus_sp._oral_taxon_431	0.0295939	0.0903557	1	5.97e-07	9.49e-07	1.24e-07	3.03e-07	0.841	0.922	62	77
Streptococcus_suis	0.0566764	0.140629	0	2.3915e-05	1.8495e-05	1.8333e-05	1.4608e-05	1	1	78	65
Streptococcus_thermophilus	0.128398	0.255904	1	0.000130076	4.0949e-05	6.028e-06	9.551e-06	1	1	65	75
Streptococcus_urinalis	0.864166	0.920392	0	4.6e-08	6.3e-08	0	0	0.365	0.351	71	70
Streptomyces_auratus	0.00128913	0.00959195	1	2.88e-07	2.371e-06	0	1.47e-07	0.476	0.688	59	80
Subdoligranulum_variabile	0.177427	0.320935	0	0.000272675	0.000243204	0.000208488	0.000186999	1	1	76	66	Y
Succinatimonas_hippei	6.67427e-08	3.83103e-06	1	1.246e-06	4.1844e-05	0	2.31e-07	0.429	0.896	50	87
Succinispira_mobilis	0.14795	0.284342	0	7.58e-07	4.42e-07	0	0	0.286	0.195	75	67
Sutterella_parvirubra	0.00850099	0.0373436	1	3.977e-06	3.866e-06	0	6.2e-08	0.413	0.649	61	78
Sutterella_wadsworthensis	0.00191099	0.013598	1	0.00436993	0.00661837	4.677e-05	0.000148707	0.984	1	59	80
Tannerella_forsythia	0.198481	0.344704	1	1.2553e-05	1.6038e-05	3.069e-06	4.488e-06	0.968	1	66	74
Tannerella_sp._oral_taxon_HOT_286	0.922295	0.957602	1	8.67e-07	5.1e-07	0	0	0.444	0.494	70	71
Tatumella_citrea	0.151314	0.286964	0	6.9e-08	2.6e-08	0	0	0.206	0.117	74	68
Terrisporobacter_glycolicus	0.794126	0.87206	1	1.31e-07	4.6e-08	0	0	0.286	0.312	70	71
Tetragenococcus_solitarius	0.0494164	0.129718	1	1.7e-08	3.6e-08	0	0	0.238	0.39	64	76
Thauera_aminoaromatica	4.8576e-06	0.000113038	0	1.148e-06	9.5e-08	2.5e-08	0	0.603	0.26	86	58
Thauera_humireducens	0.265034	0.425227	1	2.1e-08	6e-08	0	0	0.0794	0.143	68	72
Thermicanus_aegyptius	0.685005	0.794864	0	6e-08	6.1e-08	0	0	0.127	0.104	71	70
Thermoanaerobacterium_sp._RBIITD	0.27491	0.437519	1	1.36e-07	1e-07	0	0	0.0794	0.143	68	72
Thioalkalivibrio_sulfidiphilus	5.62162e-05	0.000864324	0	6.93e-07	8.6e-08	0	0	0.413	0.104	82	61
Thioflavicoccus_mobilis	0.911695	0.951478	1	7.84e-07	4.86e-07	0	0	0.206	0.221	70	71
Trabulsiella_odontotermitis	0.761416	0.850561	0	5.92e-07	9.68e-07	1.05e-07	6.4e-08	0.587	0.597	72	70
Traorella_massiliensis	0.052464	0.13404	0	0.00015055	0.000117294	0.00012654	9.54e-05	1	1	78	64
Treponema_medium	0.576103	0.711021	1	3.734e-06	1.948e-06	3.63e-07	4.18e-07	0.746	0.857	68	72
Treponema_porcinum	2.16596e-06	5.78766e-05	1	4.37e-06	1.0534e-05	2.009e-06	6.297e-06	0.968	0.987	53	85
Treponema_putidum	0.663107	0.780633	0	3.819e-06	2.935e-06	1.813e-06	1.727e-06	0.905	1	72	69
Treponema_socranskii	0.0747106	0.171994	1	5.052e-06	5.452e-06	2.092e-06	3.801e-06	0.984	0.987	64	76
Treponema_sp._OMZ_838	9.7064e-05	0.00141648	1	5.86e-07	1.223e-06	1.29e-07	6.31e-07	0.683	0.87	56	83
Treponema_succinifaciens	0.540848	0.683804	1	7.338e-06	8.207e-06	6.033e-06	6.305e-06	1	1	68	72
Treponema_vincentii	0.221306	0.373617	1	8.241e-06	1.1169e-05	5.413e-06	6.231e-06	1	1	66	74
Trichococcus_ilyis	0.104132	0.219391	1	1e-08	2.2e-08	0	0	0.27	0.377	65	75
Trueperella_pyogenes	0.000268374	0.00316534	1	3.006e-06	7.355e-06	1.782e-06	3.792e-06	0.968	1	57	82
Turicibacter_sanguinis	0.087463	0.193588	0	5.8441e-05	6.9822e-05	3.15e-06	2.006e-06	1	0.987	77	65
Turicibacter_sp._H121	0.162316	0.30136	1	1.648e-06	2.654e-06	5.14e-07	8.42e-07	0.889	0.935	65	75
Turicimonas_muris	0.00119498	0.00910508	0	3.426e-06	1.012e-06	3.17e-07	1.7e-08	0.683	0.519	82	61
Tyzzerella_nexilis	0.612284	0.737309	1	0.00157719	0.00168648	0.00103674	0.00100669	1	1	69	72
Urinacoccus_massiliensis	0.00454817	0.0246288	0	1.56e-06	2.74e-07	0	0	0.381	0.182	79	64
Veillonella_atypica	0.502749	0.651908	1	5.9263e-05	9.1718e-05	4.653e-06	5.04e-06	1	1	68	73
Veillonella_montpellierensis	0.119806	0.241576	1	3.5e-08	1.08e-07	0	0	0.0794	0.169	67	73
Veillonella_parvula	0.69998	0.805725	1	0.000232027	0.000189783	2.6341e-05	2.247e-05	1	1	69	72
Veillonella_rodentium	0.76264	0.850561	1	1.518e-06	1.899e-06	1.87e-07	2.14e-07	0.841	0.87	69	71
Veillonella_seminalis	0.996448	0.997607	1	1.599e-06	6.08e-07	0	1.9e-08	0.492	0.532	70	71
Vibrio_navarrensis	0.000240364	0.00291483	0	6.64e-07	1.06e-07	0	0	0.492	0.221	82	61
Vibrio_ostreicida	0.955363	0.972558	1	2.11e-07	2.34e-07	0	0	0.397	0.442	70	71
Weissella_cibaria	3.49113e-07	1.11328e-05	1	2.03e-07	8.2e-07	0	3.54e-07	0.492	0.831	52	86
Weissella_koreensis	0.0168376	0.0606578	1	9e-09	4e-08	0	0	0.0952	0.247	64	75
Xanthomonas_vesicatoria	0.858581	0.920392	0	1.23e-06	7.33e-07	3.7e-08	5e-08	0.556	0.61	71	70
Yersinia_enterocolitica	0.00381151	0.021878	0	1.888e-06	1.91e-07	5.7e-08	0	0.619	0.429	81	62
Yersinia_pestis	0.00247521	0.0161413	0	1.0423e-05	7.768e-06	1.425e-06	6.68e-07	0.952	0.961	82	61
Yersinia_ruckeri	0.000263308	0.00314872	0	2.58e-07	2.7e-08	0	0	0.349	0.0909	80	62
Yokenella_regensburgei	0.000962585	0.00774566	0	4.18e-06	1.594e-06	8.13e-07	2.44e-07	0.905	0.714	83	60
[Bacteroides]_pectinophilus	0.239201	0.394544	0	0.000411719	0.000390764	0.000332587	0.000281463	1	1	75	67
[Clostridium]_aminophilum	0.00698755	0.0330565	0	2.2564e-05	1.5441e-05	1.7671e-05	1.1133e-05	1	1	81	62
[Clostridium]_asparagiforme	0.283597	0.447211	0	0.000257294	0.00024089	0.000150949	0.000120364	1	1	75	67
[Clostridium]_bolteae	0.41167	0.581061	0	0.00189883	0.00173598	0.000713255	0.000531503	1	1	74	68
[Clostridium]_citroniae	0.153205	0.288643	0	0.000291317	0.00026743	0.000233156	0.000155868	1	1	76	66
[Clostridium]_clostridioforme	0.597658	0.728847	0	8.602e-06	1.4287e-05	4.07e-06	3.671e-06	0.968	0.961	73	69
[Clostridium]_cocleatum	0.0156787	0.0572006	1	2.36e-07	3.14e-07	0	9.7e-08	0.46	0.688	62	78
[Clostridium]_dakarense	0.218779	0.371045	0	4.82e-07	3.14e-07	1.17e-07	0	0.54	0.429	75	67
[Clostridium]_glycyrrhizinilyticum	0.0988826	0.213378	1	0.000308605	0.000357546	0.000251731	0.000267192	1	1	64	76
[Clostridium]_hiranonis	0.863106	0.920392	1	1.269e-06	1.473e-06	2.96e-07	3.04e-07	0.81	0.792	70	71
[Clostridium]_hylemonae	0.146155	0.282409	1	1.71e-07	2.11e-07	0	6.7e-08	0.413	0.545	65	75
[Clostridium]_innocuum	0.484245	0.641439	0	0.00021757	0.000147105	0.000123905	8.9133e-05	1	1	73	68
[Clostridium]_josui	0.576662	0.711021	1	1.08e-07	4.48e-07	0	0	0.143	0.182	69	72
[Clostridium]_leptum	0.633009	0.755923	0	0.000111468	0.000175081	4.7844e-05	3.6701e-05	1	1	72	69
[Clostridium]_methylpentosum	0.448373	0.613921	0	6.7487e-05	3.5383e-05	2.5827e-05	2.2118e-05	1	1	73	68
[Clostridium]_saccharogumia	0.0154782	0.056952	1	3.565e-05	5.8548e-05	2.2796e-05	3.0659e-05	1	1	61	78
[Clostridium]_saccharolyticum	0.0239683	0.0755922	0	0.000228269	0.000174599	0.000203055	0.000138539	1	1	79	63
[Clostridium]_scindens	0.681454	0.794864	1	4.5179e-05	6.4632e-05	3.1578e-05	3.3054e-05	1	1	69	72
[Clostridium]_sphenoides	0.00623549	0.030332	0	1.3624e-05	7.836e-06	9.001e-06	5.843e-06	1	1	81	62
[Clostridium]_spiroforme	0.0210047	0.0703627	1	6.486e-06	1.0505e-05	4.136e-06	6.045e-06	1	1	62	78
[Clostridium]_symbiosum	0.0111402	0.0446124	0	0.000580297	0.000481331	0.000444118	0.000333426	1	1	80	63	Y
[Collinsella]_massiliensis	0.000297716	0.00341777	1	2e-08	7.5e-08	0	0	0.127	0.416	60	79
[Eubacterium]_cellulosolvens	0.564449	0.70637	1	4.14e-07	1.623e-06	0	0	0.222	0.26	69	72
[Eubacterium]_dolichum	0.239201	0.394544	0	0.000188771	0.000154401	0.000108459	9.4576e-05	1	1	75	67
[Eubacterium]_eligens	0.0955046	0.207127	0	0.00338809	0.00399279	0.00109469	0.000407435	1	1	77	65
[Eubacterium]_hallii	0.696879	0.804307	0	0.000798535	0.000674627	0.000516638	0.000484301	1	1	72	69
[Eubacterium]_minutum	0.300847	0.467562	0	4.36e-07	2.52e-07	0	0	0.413	0.364	74	68
[Eubacterium]_nodatum	0.538516	0.683804	1	3e-08	1.4e-08	0	0	0.175	0.234	69	72
[Eubacterium]_rectale	0.0829063	0.185409	0	0.0100979	0.00609506	0.00260695	0.00135778	1	1	77	65	Y
[Eubacterium]_siraeum	0.0716897	0.166824	0	0.000447635	0.000440105	2.7682e-05	1.9218e-05	1	1	77	65
[Eubacterium]_sulci	0.317616	0.486677	1	1.78e-07	2.03e-07	3e-08	6.3e-08	0.524	0.584	67	73
[Haemophilus]_ducreyi	0.0466497	0.124737	1	2.2e-08	4.4e-08	0	0	0.0476	0.156	66	74
[Haemophilus]_felis	0.855706	0.920392	0	1.124e-06	1.47e-07	0	0	0.159	0.156	71	70
[Ruminococcus]_gnavus	0.0171585	0.061556	1	0.00374368	0.00531361	0.000574236	0.00173908	1	1	61	78
[Ruminococcus]_torques	0.110524	0.229157	1	0.00121395	0.00109107	0.000532438	0.000644508	1	1	64	75
bacterium_LF_3	0.418864	0.588323	1	0.000499472	0.000839694	0.000270234	0.000314098	1	1	67	73
bacterium_MS4	0.0163459	0.0591335	0	2.58e-07	1.8e-07	1.2e-07	7.4e-08	0.667	0.519	79	63
butyrate_producing_bacterium_L2_50	0.0873171	0.193588	0	6.1e-08	3.5e-08	0	0	0.19	0.0909	74	67	Y
butyrate_producing_bacterium_SM4/1	0.13814	0.270931	0	1.1309e-05	8.688e-06	7.578e-06	6.782e-06	1	1	76	66	Y
butyrate_producing_bacterium_SS3/4	0.00232612	0.0154061	0	0.00238736	0.0016054	0.00172165	0.000908099	1	1	82	61	Y
intestinal_bacterium_CG19_1	0.474072	0.636013	1	1.1e-07	1.21e-07	0	0	0.349	0.403	68	72

## Sheet: Table S6
Supplementary Table 6 Gout associated taxa detected by MetaPhlAn3.
Level	Species	P value	Adjusted P value	Enrichment (0, healthy controls; 1, gout patients)	Abundance mean in controls	Abundance mean in gout patients	Abundance median in control	Abundance median in gout patients	Control occurrence	Gout occurrence	Control mean rank	Gout mean rank
Phylum	p__Euryarchaeota	0.00561165	0.0196408	0	0.0668687	0.00343013	0	0	0.19	0.039	76	66
	p__Bacteroidetes	0.0963403	0.208286	1	61.9181	66.6037	66.1391	70.6207	1	1	64	76
	p__Firmicutes	0.0882417	0.208286	0	27.22	23.3237	25.9494	19.3302	1	1	77	65
	p__Fusobacteria	0.00129675	0.0121777	1	0.78203	2.27971	0.06411	0.30352	0.81	0.961	58	80
	p__Proteobacteria	0.0055571	0.0196408	0	7.75286	5.56925	4.5448	2.73779	1	1	81	62
	p__Spirochaetes	0.1165	0.208286	1	0	0.00173883	0	0	0	0.039	69	72
	p__Synergistetes	0.00173967	0.0121777	0	0.0316883	0.00163493	0	0	0.206	0.039	77	65
	p__Tenericutes	0.119021	0.208286	0	0.000343333	0	0	0	0.0317	0	72	70
Genus	g__Methanobrevibacter	0.0105097	0.123314	0	0.0668116	0.00327065	0	0	0.175	0.039	76	66
	g__Adlercreutzia	0.0400488	0.247709	0	0.0130862	0.00971935	0	0	0.46	0.299	77	65
	g__Prevotella	0.0403302	0.247709	1	13.3409	17.3814	0.13095	0.34913	0.968	0.961	63	77
	g__Bacillus	0.00252151	0.0443785	1	0.00346825	0.0208375	0	0	0.0476	0.234	63	76
	g__Carnobacterium	0.0408157	0.247709	1	0	0.000166623	0	0	0	0.0649	68	73
	g__Granulicatella	0.0337756	0.23778	1	0.00249952	0.00321052	0	0	0.286	0.481	63	76
	g__Blautia	0.0207728	0.174096	1	1.8654	2.24619	0.77517	1.14986	1	1	62	78
	g__Roseburia	0.0103652	0.123314	0	3.64812	2.31426	2.62083	1.15193	1	1	80	63
	g__Faecalibacterium	6.44965e-06	0.000567569	0	6.00594	2.77542	4.91767	1.46506	1	1	88	57
	g__Holdemania	0.0140465	0.140953	0	0.0372667	0.0300562	0.01932	0.00818	0.81	0.636	80	63
	g__Acidaminococcaceae_unclassified	0.0380103	0.247709	1	9.7143e-05	0.00181169	0	0	0.0317	0.13	67	74
	g__Dialister	0.000344022	0.015137	0	0.181738	0.0213542	0	0	0.333	0.0779	80	63
	g__Megamonas	5.54096e-06	0.000567569	1	3.48067	5.72143	0.04156	1.38639	0.794	0.974	53	85
	g__Fusobacterium	0.000786386	0.0230673	1	0.771712	2.27945	0.05127	0.30352	0.794	0.961	58	81
	g__Ralstonia	0.0258947	0.198151	0	0.00138238	0	0	0	0.0635	0	73	68
	g__Burkholderiales_noname	0.00601272	0.0962036	0	0.118433	0.0425905	0.00479	0	0.571	0.39	80	63
	g__Oxalobacter	0.00716131	0.101382	0	0.00962159	0.00607182	0	0	0.286	0.104	77	65
	g__Parasutterella	0.00237458	0.0443785	0	0.155644	0.0535035	0.00668	0	0.651	0.455	81	62
	g__Sutterellaceae_unclassified	0.0024058	0.0443785	1	0.20258	0.501851	0	0.00526	0.286	0.545	60	79
	g__Neisseria	0.0146888	0.140953	1	0	0.00121961	0	0	0	0.0909	67	73
	g__Bilophila	0.0187841	0.1653	0	0.720744	0.585927	0.44105	0.27377	1	0.974	79	63
	g__Succinatimonas	0.00748842	0.101382	1	0.000400476	0.0251409	0	0	0.0159	0.143	66	75
	g__Citrobacter	0.0130064	0.140953	0	0.0321865	0.0276171	0	0	0.302	0.143	77	65
	g__Enterobacter	0.0152165	0.140953	0	0.12892	0.0497608	0.00499	0	0.556	0.351	79	64
	g__Escherichia	0.000147738	0.00866729	0	3.77322	1.71416	0.75704	0.15431	1	1	85	59
	g__Klebsiella	0.00046143	0.0162423	0	0.755952	0.265045	0.12191	0.01022	0.873	0.636	84	60
	g__Pyramidobacter	0.00173967	0.0437404	0	0.0283457	0.00163493	0	0	0.206	0.039	77	65
	g__Influenzavirus_A	0.024453	0.195624	1	0	0.369394	0	0	0	0.0779	68	73
	g__Gammaretrovirus	0.028437	0.208538	0	0.00208651	0.00159052	0	0	0.143	0.039	75	67
Species	s__Bacteroides_cellulosilyticus	0.0039873	0.0941515	0	0.412232	0.160235	0.0673	0.01061	0.905	0.688	81	62
	s__Bacteroides_coprocola	4.64064e-05	0.00420442	1	1.65861	3.07448	0.00385	0.04484	0.841	0.87	55	83
	s__Bacteroides_coprophilus	0.00445171	0.0950173	1	0.569665	1.625	0	0.01157	0.333	0.545	61	79
	s__Bacteroides_intestinalis	0.0235722	0.248331	0	0.25828	0.0748765	0.01034	0.00078	0.73	0.545	79	64
	s__Bacteroides_massiliensis	0.00240085	0.0836603	1	3.2405	5.91169	0.02313	0.84617	0.825	0.987	59	80
	s__Bacteroides_salyersiae	0.00541686	0.106689	1	0.168592	0.431762	0	0.00762	0.381	0.701	60	79
	s__Alistipes_sp_AP11	0.00294109	0.0843594	0	0.0430383	0.00248584	0	0	0.143	0.013	76	66
	s__Bacillus_cereus_thuringiensis	0.000167072	0.010812	1	0.000102063	0.0203314	0	0	0.0159	0.234	62	77
	s__Enterococcus_faecium	0.00207857	0.0836603	1	0.000259048	0.00295532	0	0	0.0317	0.208	64	76
	s__Lactococcus_raffinolactis	0.00882727	0.137888	1	0	0.000325455	0	0	0	0.104	66	74
	s__Streptococcus_agalactiae	0.0156152	0.186149	1	0.000122063	0.00055974	0	0	0.0317	0.156	66	74
	s__Streptococcus_mitis_oralis_pneumoniae	0.00569992	0.107586	1	0.00469095	0.00688091	0	0	0.254	0.494	61	78
	s__Eubacterium_hallii	0.00340854	0.0857816	0	0.170425	0.100265	0.07193	0.02625	0.889	0.714	82	61
	s__Ruminococcus_gnavus	0.0172551	0.200425	1	1.26471	1.71149	0.19632	0.50091	0.952	0.987	61	78
	s__Lachnospiraceae_bacterium_1_4_56FAA	0.00282384	0.0843594	1	0.0266333	0.0325296	0	0.00601	0.333	0.597	60	79
	s__Lachnospiraceae_bacterium_2_1_46FAA	0.0114782	0.170204	1	0.0132073	0.0235604	0	0	0.0317	0.169	65	75
	s__Lachnospiraceae_bacterium_5_1_63FAA	0.0179698	0.203508	0	0.0457486	0.0286596	0.01281	0.00493	0.825	0.688	79	63
	s__Roseburia_intestinalis	0.013964	0.185975	0	0.912028	0.590438	0.17199	0.02616	0.873	0.766	80	63
	s__Roseburia_unclassified	0.0151901	0.185975	1	0.00169444	0.0288288	0	0	0.0794	0.234	65	75
	s__Faecalibacterium_prausnitzii	6.44965e-06	0.000730423	0	6.00594	2.77542	4.91767	1.46506	1	1	88	57
	s__Ruminococcus_callidus	0.0127052	0.174408	0	0.219938	0.136582	0	0	0.444	0.26	78	64
	s__Acidaminococcus_unclassified	0.00307584	0.0843594	1	0.0539967	0.301225	0	0	0.0476	0.234	64	76
	s__Dialister_invisus	0.00720019	0.120803	0	0.067111	0.00497844	0	0	0.206	0.0519	76	66
	s__Dialister_succinatiphilus	0.0194071	0.209319	0	0.114627	0.0163757	0	0	0.159	0.039	75	67
	s__Megamonas_hypermegale	0.0031658	0.0843594	1	0.361293	0.204555	0.00339	0.01436	0.603	0.831	59	80
	s__Megamonas_rupellensis	4.86631e-07	0.000220444	1	0.166492	0.872202	0.00389	0.03228	0.524	0.922	52	86
	s__Megamonas_unclassified	3.78558e-06	0.000571622	1	2.59896	4.44081	0.03079	1.19618	0.794	0.974	53	85
	s__Fusobacterium_mortiferum	1.61048e-06	0.000364773	1	0.560001	2.12097	0.00307	0.1091	0.667	0.948	52	85
	s__Burkholderiales_bacterium_1_1_47	0.00601272	0.108951	0	0.118433	0.0425905	0.00479	0	0.571	0.39	80	63
	s__Oxalobacter_formigenes	0.00716131	0.120803	0	0.00962159	0.00607182	0	0	0.286	0.104	77	65
	s__Parasutterella_excrementihominis	0.00237458	0.0836603	0	0.155644	0.0535035	0.00668	0	0.651	0.455	81	62
	s__Bilophila_unclassified	0.0146087	0.185975	0	0.665769	0.538358	0.39833	0.264	1	0.974	80	63
	s__Bilophila_wadsworthia	0.00461453	0.0950173	0	0.0539244	0.0349238	0.02557	0.00983	0.921	0.779	81	62
	s__Succinatimonas_hippei	0.00748842	0.121152	1	0.000400476	0.0251409	0	0	0.0159	0.143	66	75
	s__Citrobacter_freundii	0.0124362	0.174408	0	0.013361	0.0223664	0	0	0.238	0.0909	77	66
	s__Citrobacter_unclassified	0.0041568	0.0941515	0	0.0179689	0.00519675	0	0	0.302	0.117	78	64
	s__Enterobacter_aerogenes	0.0149244	0.185975	0	0.0106989	0.00427299	0	0	0.206	0.0649	76	66
	s__Escherichia_coli	0.000155399	0.010812	0	2.62901	1.36738	0.6301	0.099	1	0.974	85	59
	s__Escherichia_unclassified	0.001348	0.0678491	0	1.14353	0.344887	0.14115	0.04351	0.889	0.857	83	61
	s__Klebsiella_pneumoniae	0.000908717	0.0514561	0	0.734853	0.244392	0.10564	0.00973	0.841	0.597	83	60
	s__Haemophilus_sputorum	0.0189798	0.209319	0	0.0134978	0.000695065	0	0	0.159	0.039	75	67
	s__Pyramidobacter_piscolens	0.00173967	0.0788072	0	0.0283457	0.00163493	0	0	0.206	0.039	77	65
	s__Murine_osteosarcoma_virus	0.0116475	0.170204	0	0.00208651	0.00155636	0	0	0.143	0.026	75	67

## Sheet: Table S7
Supplementary Table 7 Gout associated KOs.
KO id	KO description	P value	Adjusted P value	Enrichment (0, healthy controls; 1, gout patients)	Abundance mean in controls	Abundance mean in gout patients	Control occurrence	Gout occurrence	Control mean rank	Gout mean rank
K00001	alcohol dehydrogenase	0.577473	0.697812	1	0.000162624	0.000170153	1	1	68	72
K00002	alcohol dehydrogenase (NADP+)	0.0922196	0.179012	0	1.3921e-05	1.302e-05	1	1	77	65
K00003	homoserine dehydrogenase	0.000817901	0.00507377	0	0.000133619	0.000101984	1	1	83	60
K00004	(R,R)-butanediol dehydrogenase / meso-butanediol dehydrogenase / diacetyl reductase	0.39053	0.530879	0	3.993e-06	3.378e-06	1	1	74	68
K00005	glycerol dehydrogenase	0.502749	0.633455	0	5.9394e-05	5.9248e-05	1	1	73	68
K00007	D-arabinitol 4-dehydrogenase	0.00142216	0.00741498	0	1.306e-06	3.87e-07	0.778	0.584	82	61
K00008	L-iditol 2-dehydrogenase	0.586088	0.704485	0	0.000129083	0.00012772	1	1	73	69
K00009	mannitol-1-phosphate 5-dehydrogenase	0.192696	0.313379	0	1.7801e-05	1.7211e-05	1	1	75	66
K00010	myo-inositol 2-dehydrogenase / D-chiro-inositol 1-dehydrogenase	0.91328	0.943571	0	0.000206798	0.000209049	1	1	71	70
K00011	aldehyde reductase	0.0253063	0.0644957	0	1.6127e-05	1.0899e-05	1	1	79	64
K00012	UDPglucose 6-dehydrogenase	8.99147e-05	0.00144446	1	0.000326478	0.000537241	1	1	56	83
K00013	histidinol dehydrogenase	0.352443	0.49441	0	0.000250049	0.000250185	1	1	74	68
K00014	shikimate dehydrogenase	0.000376411	0.0031903	0	0.000286126	0.000263647	1	1	84	59
K00015	glyoxylate reductase	0.0475697	0.105391	0	1.1271e-05	8.638e-06	1	1	78	64
K00016	L-lactate dehydrogenase	0.298914	0.437419	0	9.4975e-05	9.2453e-05	1	1	74	67
K00018	glycerate dehydrogenase	0.660082	0.767237	1	0.000249709	0.000260687	1	1	69	72
K00019	3-hydroxybutyrate dehydrogenase	0.00559291	0.0197131	0	3.889e-06	1.993e-06	0.984	0.987	81	62
K00020	3-hydroxyisobutyrate dehydrogenase	0.240877	0.371981	1	2.8341e-05	4.0224e-05	1	1	66	74
K00023	Supplementary Table 6 Gout associated taxa detected by MetaPhlAn3.	0.407603	0.544841	0	5.34e-07	4.28e-07	0.81	0.805	74	68
K00024	malate dehydrogenase	0.00725578	0.0243048	1	0.000266944	0.000300335	1	1	60	79
K00026	malate dehydrogenase	0.496303	0.628103	1	3.28e-07	3.19e-07	0.238	0.286	68	72
K00027	malate dehydrogenase (oxaloacetate-decarboxylating)	6.4451e-05	0.0011774	0	0.000108291	7.62e-05	1	1	86	58
K00029	malate dehydrogenase (oxaloacetate-decarboxylating)(NADP+)	0.169488	0.284523	1	0.000179288	0.00019036	1	1	65	75
K00030	isocitrate dehydrogenase (NAD+)	0.53808	0.663153	0	2.2766e-05	2.4734e-05	1	1	73	69
K00031	isocitrate dehydrogenase	0.207396	0.331152	1	0.0002249	0.000231902	1	1	66	74
K00033	6-phosphogluconate dehydrogenase	0.933238	0.957002	1	9.3545e-05	9.6019e-05	1	1	70	71
K00034	glucose 1-dehydrogenase	0.993316	0.994407	1	2.1895e-05	2.1991e-05	1	1	70	71
K00036	glucose-6-phosphate 1-dehydrogenase	0.973269	0.98257	0	8.9965e-05	9.1425e-05	1	1	71	70
K00038	3alpha(or 20beta)-hydroxysteroid dehydrogenase	0.165361	0.27951	0	2.194e-06	1.943e-06	0.873	0.909	76	66
K00039	ribitol 2-dehydrogenase	0.00172939	0.00846313	0	1.208e-06	3.1e-07	0.73	0.506	82	61
K00040	fructuronate reductase	0.484245	0.616859	0	0.000105342	0.000128178	1	1	73	68
K00041	tagaturonate reductase	0.365608	0.507615	0	0.000175935	0.000171777	1	1	74	68
K00042	2-hydroxy-3-oxopropionate reductase	7.42051e-05	0.00127868	0	3.4901e-05	2.1976e-05	1	1	86	58
K00045	mannitol 2-dehydrogenase	0.574615	0.69528	0	2.9434e-05	2.9979e-05	1	1	73	69
K00046	gluconate 5-dehydrogenase	0.703085	0.798378	0	0.000357238	0.000360158	1	1	72	69
K00048	lactaldehyde reductase	0.586088	0.704485	1	0.00020093	0.000202312	1	1	68	72
K00050	hydroxypyruvate reductase	8.5344e-05	0.00139478	0	4.6735e-05	2.6361e-05	1	1	85	58
K00052	3-isopropylmalate dehydrogenase	0.062334	0.13143	0	0.00024116	0.00023135	1	1	78	65
K00053	ketol-acid reductoisomerase	0.316794	0.457069	0	0.000239902	0.000234826	1	1	74	67
K00054	hydroxymethylglutaryl-CoA reductase	0.848841	0.903373	0	1.335e-06	8.16e-07	0.952	0.935	71	70
K00055	aryl-alcohol dehydrogenase	0.0236525	0.0614105	0	1.258e-06	5.38e-07	0.905	0.909	79	63
K00057	glycerol-3-phosphate dehydrogenase (NAD(P)+)	0.180134	0.298003	0	0.000245508	0.000240017	1	1	76	66
K00058	D-3-phosphoglycerate dehydrogenase	0.324962	0.465079	0	0.000355691	0.000354531	1	1	74	67
K00059	3-oxoacyl-[acyl-carrier protein] reductase	0.000183735	0.00212916	0	0.000876411	0.000771045	1	1	85	59
K00060	threonine 3-dehydrogenase	0.00821785	0.026741	0	9.165e-06	5.909e-06	1	1	81	62
K00061	11-cis-retinol dehydrogenase	8.9969e-05	0.00144446	0	5.723e-06	2.023e-06	0.952	0.857	85	58
K00064	D-threo-aldose 1-dehydrogenase	0.186817	0.306154	0	4.52e-07	8.8e-08	0.46	0.39	75	67
K00065	2-deoxy-D-gluconate 3-dehydrogenase	0.830846	0.890855	0	6.278e-05	6.6694e-05	1	1	71	70
K00066	GDP-mannose 6-dehydrogenase	0.433413	0.570323	1	6.253e-06	6.951e-06	0.921	0.948	68	73
K00067	dTDP-4-dehydrorhamnose reductase	0.90332	0.937667	0	0.000341807	0.000347972	1	1	71	70
K00068	sorbitol-6-phosphate 2-dehydrogenase	0.276142	0.411615	0	1.1479e-05	1.0685e-05	1	1	75	67
K00069	15-hydroxyprostaglandin dehydrogenase (NAD)	0.754614	0.837706	0	4.8e-08	1.6e-08	0.175	0.169	71	70
K00073	ureidoglycolate dehydrogenase (NAD+)	0.0290916	0.0717343	0	6.669e-06	3.855e-06	1	1	79	64
K00074	3-hydroxybutyryl-CoA dehydrogenase	0.000341988	0.00302518	0	6.8705e-05	4.9437e-05	1	1	84	59
K00075	UDP-N-acetylmuramate dehydrogenase	0.837385	0.895366	1	0.000284627	0.000286481	1	1	70	71
K00076	7-alpha-hydroxysteroid dehydrogenase	0.163078	0.276888	0	9.961e-06	8.483e-06	1	1	76	66
K00077	2-dehydropantoate 2-reductase	0.606418	0.720603	0	0.000249833	0.000241842	1	1	72	69
K00078	dihydrodiol dehydrogenase / D-xylose 1-dehydrogenase (NADP)	0.706195	0.80004	1	0.000164658	0.000178054	1	1	69	72
K00082	5-amino-6-(5-phosphoribosylamino)uracil reductase	0.0710321	0.14546	0	2.1779e-05	1.5922e-05	1	1	77	65
K00086	1,3-propanediol dehydrogenase	0.627057	0.738506	1	1.3609e-05	1.7466e-05	1	1	69	72
K00087	xanthine dehydrogenase molybdenum-binding subunit	0.181499	0.299581	0	4.3552e-05	3.9645e-05	1	1	76	66
K00088	IMP dehydrogenase	0.164346	0.278261	0	0.000297375	0.000292324	1	1	76	66
K00090	gluconate 2-dehydrogenase	0.000384572	0.00322687	0	6.163e-06	2.328e-06	0.952	0.909	84	59
K00091	dihydroflavonol-4-reductase	0.000177706	0.00209935	0	1.0605e-05	6.358e-06	1	1	85	59
K00094	galactitol-1-phosphate 5-dehydrogenase	0.00271391	0.0114411	0	3.382e-06	1.448e-06	0.952	0.857	82	61
K00096	glycerol-1-phosphate dehydrogenase [NAD(P)+]	5.69239e-05	0.00112444	0	3.3188e-05	2.172e-05	1	1	86	58
K00097	4-hydroxythreonine-4-phosphate dehydrogenase	0.0519564	0.113522	0	0.000216232	0.000200723	1	1	78	64
K00098	L-idonate 5-dehydrogenase	0.0437089	0.098453	0	1.21e-06	1.663e-06	0.984	0.935	78	64
K00099	1-deoxy-D-xylulose-5-phosphate reductoisomerase	0.267012	0.401537	0	0.000268325	0.000261466	1	1	75	67
K00100	butanol dehydrogenase	0.0162063	0.0454686	1	1.739e-05	2.7062e-05	1	1	61	78
K00101	L-lactate dehydrogenase (cytochrome)	0.000986518	0.00579196	0	8.338e-06	3.529e-06	0.984	0.961	83	60
K00102	D-lactate dehydrogenase (cytochrome)	0.715555	0.806966	1	1.203e-05	1.5122e-05	1	1	69	72
K00104	glycolate oxidase	7.54947e-06	0.000366854	0	3.3821e-05	2.2068e-05	1	1	87	57
K00105	alpha-glycerophosphate oxidase	0.0269359	0.0675524	1	4e-08	1.15e-07	0.46	0.662	62	77
K00106	xanthine dehydrogenase/oxidase	0.481458	0.614497	0	1.06e-07	3.9e-08	0.206	0.169	72	69
K00108	choline dehydrogenase	0.00159836	0.00800718	0	6.093e-06	3.285e-06	0.984	0.935	82	61
K00111	glycerol-3-phosphate dehydrogenase	0.0413671	0.0943444	0	0.000118733	0.000103071	1	1	78	64
K00112	glycerol-3-phosphate dehydrogenase subunit B	0.177427	0.294661	0	2.2205e-05	2.3985e-05	1	1	76	66
K00113	glycerol-3-phosphate dehydrogenase subunit C	0.0922196	0.179012	0	2.1317e-05	2.1334e-05	1	1	77	65
K00114	alcohol dehydrogenase (cytochrome c)	0.00012706	0.00175394	1	1.19e-07	4.43e-07	0.0476	0.312	60	79
K00116	malate dehydrogenase (quinone)	0.000895126	0.00539291	0	4.572e-06	1.963e-06	1	0.948	83	60
K00117	quinoprotein glucose dehydrogenase	0.00274602	0.0115498	0	1.4182e-05	7.267e-06	1	1	82	61
K00118	glucose-fructose oxidoreductase	0.936569	0.958799	1	1.549e-05	1.0759e-05	1	1	70	71
K00121	S-(hydroxymethyl)glutathione dehydrogenase / alcohol dehydrogenase	0.00172981	0.00846313	0	1.2083e-05	6.389e-06	1	0.948	82	61
K00122	formate dehydrogenase	0.000836647	0.00517684	0	6.13e-07	6.1e-08	0.619	0.403	82	61
K00123	formate dehydrogenase major subunit	0.0703794	0.144465	0	7.1552e-05	6.3019e-05	1	1	77	65
K00124	formate dehydrogenase iron-sulfur subunit	3.56325e-05	0.000895603	0	4.1324e-05	2.9877e-05	1	1	86	58
K00125	formate dehydrogenase, beta subunit	0.973269	0.98257	1	1.1308e-05	1.1702e-05	1	1	70	71
K00127	formate dehydrogenase subunit gamma	0.963251	0.976786	1	2.0668e-05	2.3678e-05	1	1	70	71
K00128	aldehyde dehydrogenase (NAD+)	0.516191	0.64504	0	4.3337e-05	4.6251e-05	1	1	73	68
K00129	aldehyde dehydrogenase (NAD(P)+)	0.00731753	0.0244779	0	9.98e-07	3.64e-07	0.698	0.519	80	62
K00130	betaine-aldehyde dehydrogenase	0.040131	0.0921888	0	6.534e-06	4.274e-06	1	1	78	64
K00131	glyceraldehyde-3-phosphate dehydrogenase (NADP+)	0.180077	0.298003	1	1.048e-06	8.25e-07	0.889	0.974	65	75
K00132	acetaldehyde dehydrogenase (acetylating)	0.318823	0.458997	0	7.005e-06	5.422e-06	1	1	74	67
K00133	aspartate-semialdehyde dehydrogenase	0.956576	0.973538	0	0.000267875	0.00027133	1	1	71	70
K00134	glyceraldehyde 3-phosphate dehydrogenase	0.0207728	0.0553236	1	0.000286739	0.000307108	1	1	62	78
K00135	succinate-semialdehyde dehydrogenase / glutarate-semialdehyde dehydrogenase	4.27245e-05	0.000970153	0	1.1152e-05	4.951e-06	1	1	86	58
K00137	aminobutyraldehyde dehydrogenase	0.00122222	0.00667987	0	3.959e-06	1.612e-06	0.968	0.961	83	60
K00138	aldehyde dehydrogenase	0.000370435	0.00315451	0	6.563e-06	1.8e-06	0.984	0.974	84	59
K00140	malonate-semialdehyde dehydrogenase (acetylating) / methylmalonate-semialdehyde dehydrogenase	0.0183656	0.0500812	0	4.782e-06	3.337e-06	1	1	79	63
K00141	benzaldehyde dehydrogenase (NAD)	0.00849216	0.0274742	0	1.04e-06	2.72e-07	0.683	0.545	80	63
K00142	acyl-CoA synthetase	0.349551	0.491678	1	4.79e-07	5.59e-07	0.286	0.364	68	73
K00143	L-aminoadipate-semialdehyde dehydrogenase	0.647931	0.756935	0	2.52e-07	5.5e-08	0.429	0.39	72	69
K00145	N-acetyl-gamma-glutamyl-phosphate reductase	0.759783	0.841139	0	0.000275463	0.000287224	1	1	72	70
K00146	phenylacetaldehyde dehydrogenase	0.000476028	0.00366102	0	5.556e-06	2.306e-06	0.968	0.896	84	60
K00147	glutamate-5-semialdehyde dehydrogenase	0.000702631	0.00458503	1	0.000262703	0.000360756	1	1	58	81
K00148	glutathione-independent formaldehyde dehydrogenase	0.143811	0.251076	0	1.02e-07	1.5e-08	0.222	0.143	74	67
K00150	glyceraldehyde-3-phosphate dehydrogenase (NAD(P))	0.10918	0.20395	0	1.17e-07	1.9e-08	0.317	0.234	75	67
K00151	5-carboxymethyl-2-hydroxymuconic-semialdehyde dehydrogenase	0.000556753	0.00402198	0	5.1e-06	1.039e-06	0.921	0.857	84	60
K00153	S-(hydroxymethyl)mycothiol dehydrogenase	0.989957	0.992289	1	1.341e-06	1.345e-06	0.857	0.844	70	71
K00156	pyruvate dehydrogenase (quinone)	0.516191	0.64504	0	2.6551e-05	2.602e-05	1	1	73	68
K00158	pyruvate oxidase	0.0256437	0.0651961	1	7.81e-07	1.486e-06	0.778	0.922	62	77
K00161	pyruvate dehydrogenase E1 component alpha subunit	0.0529758	0.115438	0	4.912e-06	4.192e-06	1	1	78	64
K00162	pyruvate dehydrogenase E1 component beta subunit	0.0653335	0.13653	0	4.841e-06	4.381e-06	1	1	77	65
K00163	pyruvate dehydrogenase E1 component	0.00210918	0.00966312	0	6.841e-06	4.695e-06	1	0.974	82	61
K00164	2-oxoglutarate dehydrogenase E1 component	0.116249	0.213705	0	9.689e-06	1.143e-05	1	1	76	66
K00169	pyruvate ferredoxin oxidoreductase alpha subunit	0.606418	0.720603	1	1.6878e-05	1.9053e-05	1	1	69	72
K00170	pyruvate ferredoxin oxidoreductase beta subunit	0.158083	0.270549	1	1.3141e-05	1.6467e-05	1	1	65	75
K00171	pyruvate ferredoxin oxidoreductase delta subunit	0.281721	0.418647	0	1.2502e-05	1.1004e-05	1	1	75	67
K00172	pyruvate ferredoxin oxidoreductase gamma subunit	0.933238	0.957002	1	1.6344e-05	1.7288e-05	1	1	70	71
K00174	2-oxoglutarate/2-oxoacid ferredoxin oxidoreductase subunit alpha	0.192696	0.313379	1	0.000306434	0.000334341	1	1	66	75
K00175	2-oxoglutarate/2-oxoacid ferredoxin oxidoreductase subunit beta	0.0938506	0.181453	1	0.00033537	0.000366123	1	1	64	76
K00176	2-oxoglutarate ferredoxin oxidoreductase subunit delta	0.213498	0.339334	0	0.000125456	0.000118389	1	1	75	67
K00177	2-oxoglutarate ferredoxin oxidoreductase subunit gamma	0.0821659	0.162968	1	0.000154522	0.000165084	1	1	64	76
K00179	indolepyruvate ferredoxin oxidoreductase, alpha subunit	0.508104	0.637666	1	0.00015128	0.000163853	1	1	68	73
K00180	indolepyruvate ferredoxin oxidoreductase, beta subunit	0.295034	0.433482	0	0.000132932	0.000123807	1	1	74	67
K00183	prokaryotic molybdopterin-containing oxidoreductase family, molybdopterin binding subunit	0.886754	0.92734	0	1.796e-06	2.014e-06	0.968	0.974	71	70
K00184	prokaryotic molybdopterin-containing oxidoreductase family, iron-sulfur binding subunit	0.440887	0.576849	1	1.5678e-05	1.7527e-05	1	1	68	73
K00185	prokaryotic molybdopterin-containing oxidoreductase family, membrane subunit	0.101478	0.192875	0	3.326e-06	3.05e-06	1	1	77	65
K00186	2-oxoisovalerate ferredoxin oxidoreductase, alpha subunit	0.255952	0.389242	0	5e-08	5.1e-08	0.206	0.13	73	68
K00187	2-oxoisovalerate ferredoxin oxidoreductase, beta subunit	0.507626	0.637666	0	5.2e-08	4.3e-08	0.222	0.182	72	69
K00188	2-oxoisovalerate ferredoxin oxidoreductase, delta subunit	0.40244	0.540517	0	5.4e-08	3.6e-08	0.159	0.117	72	69
K00189	2-oxoisovalerate ferredoxin oxidoreductase, gamma subunit	0.445901	0.581294	0	3.12e-07	7.6e-08	0.19	0.156	72	69
K00194	acetyl-CoA decarbonylase/synthase complex subunit delta	0.00178004	0.00860964	0	4.717e-06	3.028e-06	1	1	82	61
K00196	carbon-monoxide dehydrogenase iron sulfur subunit	0.524345	0.65221	1	1.518e-05	1.7961e-05	1	1	68	72
K00197	acetyl-CoA decarbonylase/synthase complex subunit gamma	0.0173547	0.0478798	0	4.602e-06	3.448e-06	1	1	80	63
K00198	carbon-monoxide dehydrogenase catalytic subunit	0.973269	0.98257	1	1.353e-05	1.3464e-05	1	1	70	71
K00202	formylmethanofuran dehydrogenase subunit C	2.35249e-06	0.000188432	0	6.473e-06	2.908e-06	1	1	88	56
K00205	4Fe-4S ferredoxin	0.89656	0.933176	0	8.56e-07	1.767e-06	0.873	0.857	71	70
K00208	enoyl-[acyl-carrier protein] reductase I	0.0281773	0.06993	1	0.000165242	0.000182731	1	1	62	77
K00209	enoyl-[acyl-carrier protein] reductase / trans-2-enoyl-CoA reductase (NAD+)	0.168191	0.282848	1	3.882e-06	5.997e-06	1	1	65	75
K00210	prephenate dehydrogenase	0.406914	0.54412	1	0.000136691	0.000143085	1	1	67	73
K00214	biliverdin reductase	0.772573	0.849877	1	1.104e-05	1.4029e-05	1	0.987	69	71
K00215	4-hydroxy-tetrahydrodipicolinate reductase	0.466118	0.601333	1	0.000290337	0.000302609	1	1	68	73
K00216	2,3-dihydro-2,3-dihydroxybenzoate dehydrogenase	0.000486516	0.00369112	0	6.398e-06	2.94e-06	0.952	0.883	84	60
K00219	2,4-dienoyl-CoA reductase (NADPH2)	0.850496	0.903947	0	0.000216102	0.000215979	1	1	71	70
K00220	cyclohexadieny/prephenate dehydrogenase	0.666635	0.771531	0	3.32e-07	3.77e-07	0.603	0.597	72	69
K00226	dihydroorotate dehydrogenase (fumarate)	0.893376	0.930791	0	0.000123626	0.000122224	1	1	71	70
K00228	coproporphyrinogen III oxidase	0.0030831	0.0125057	0	5.164e-06	2.201e-06	0.937	0.844	82	61
K00230	menaquinone-dependent protoporphyrinogen oxidase	0.0529758	0.115438	0	1.9457e-05	1.624e-05	1	1	78	64
K00231	oxygen-dependent protoporphyrinogen oxidase	9.72828e-06	0.000440431	0	2.9041e-05	1.5911e-05	1	1	87	57
K00239	succinate dehydrogenase / fumarate reductase, flavoprotein subunit	2.66107e-06	0.000206346	1	0.000244761	0.000298166	1	1	53	85
K00240	succinate dehydrogenase / fumarate reductase, iron-sulfur subunit	0.00168128	0.0082915	1	0.000216514	0.000246145	1	1	59	80
K00241	succinate dehydrogenase / fumarate reductase, cytochrome b subunit	0.0033679	0.0133055	1	0.000202547	0.000230206	1	1	59	80
K00242	succinate dehydrogenase / fumarate reductase, membrane anchor subunit	0.000397082	0.00327784	0	5.995e-06	2.038e-06	0.905	0.792	84	60
K00243	uncharacterized protein	0.268821	0.403425	1	0.000217129	0.000232756	1	1	66	74
K00244	fumarate reductase flavoprotein subunit	0.404549	0.54225	0	0.000367155	0.000341891	1	1	74	68
K00245	fumarate reductase iron-sulfur subunit	0.312761	0.452684	0	1.2292e-05	1.1862e-05	1	1	74	67
K00246	fumarate reductase subunit C	0.428571	0.565608	0	1.3051e-05	1.2778e-05	1	1	74	68
K00247	fumarate reductase subunit D	0.000764105	0.00485577	0	6.118e-06	3.95e-06	0.984	0.818	83	60
K00248	butyryl-CoA dehydrogenase	0.000994022	0.00580098	0	0.00013345	9.9337e-05	1	1	83	60
K00249	acyl-CoA dehydrogenase	0.000414052	0.00335709	1	0.000161053	0.000205548	1	1	57	81
K00252	glutaryl-CoA dehydrogenase	0.343898	0.485507	1	1.6e-08	7.7e-08	0.206	0.273	68	73
K00253	isovaleryl-CoA dehydrogenase	0.0634541	0.133213	0	1.45e-07	4.6e-08	0.381	0.247	76	66
K00254	dihydroorotate dehydrogenase	0.876839	0.919874	0	5.4641e-05	5.8299e-05	1	1	71	70
K00257	NA	0.0122657	0.0364024	0	3.56e-07	2.13e-07	0.905	0.74	80	63
K00259	alanine dehydrogenase	0.0110075	0.0335426	1	0.000140118	0.000183092	1	1	61	78
K00260	glutamate dehydrogenase	0.00895759	0.0286245	0	4.452e-06	2.599e-06	1	0.974	80	62
K00261	glutamate dehydrogenase (NAD(P)+)	0.000855762	0.00522416	0	5.993e-06	3.168e-06	0.984	1	83	60
K00262	glutamate dehydrogenase (NADP+)	0.152004	0.262176	1	0.000574103	0.000602763	1	1	65	75
K00263	leucine dehydrogenase	0.51681	0.645702	1	1.2e-08	2e-08	0.0952	0.13	69	72
K00265	glutamate synthase (NADPH/NADH) large chain	0.0250336	0.0639797	1	0.000192149	0.000240913	1	1	62	77
K00266	glutamate synthase (NADPH/NADH) small chain	0.218159	0.345012	1	0.000600287	0.000637733	1	1	66	74
K00274	monoamine oxidase	0.0401231	0.0921888	0	1.058e-06	5.28e-07	0.889	0.857	78	64
K00275	pyridoxamine 5'-phosphate oxidase	0.463559	0.598986	0	4.6006e-05	4.3163e-05	1	1	73	68
K00276	primary-amine oxidase	6.21449e-05	0.0011597	0	3.81e-06	1.216e-06	0.984	0.922	86	58
K00278	L-aspartate oxidase	0.000180697	0.00211074	1	0.00025682	0.000304996	1	1	56	82
K00280	lysyl oxidase-like protein 2/3/4	0.000294263	0.00276047	1	5e-07	2.664e-06	0.349	0.61	58	81
K00281	glycine dehydrogenase	0.90332	0.937667	0	0.000111603	0.000110541	1	1	71	70
K00282	glycine dehydrogenase subunit 1	0.597666	0.713227	0	2.1178e-05	2.2461e-05	1	1	73	69
K00283	glycine dehydrogenase subunit 2	0.718685	0.809534	0	2.2403e-05	2.4871e-05	1	1	72	69
K00284	glutamate synthase (ferredoxin)	0.0149513	0.0426369	0	8.9377e-05	7.5446e-05	1	1	80	63
K00285	D-amino-acid dehydrogenase	0.00832001	0.0270014	0	5.64e-06	2.405e-06	1	0.974	81	62
K00286	pyrroline-5-carboxylate reductase	0.505423	0.635615	1	0.000299175	0.000318678	1	1	68	73
K00287	dihydrofolate reductase	0.785425	0.859604	1	0.000225425	0.000251788	1	1	69	71
K00290	saccharopine dehydrogenase (NAD+, L-lysine forming)	0.0566764	0.121647	1	0.000236394	0.000257781	1	1	63	76
K00293	saccharopine dehydrogenase (NADP+, L-glutamate forming)	0.443861	0.579699	0	2.74e-07	2.01e-07	0.524	0.481	73	68
K00294	1-pyrroline-5-carboxylate dehydrogenase	0.156853	0.268949	0	6.737e-06	5.873e-06	1	1	76	66
K00297	methylenetetrahydrofolate reductase (NADPH)	0.000291082	0.00273767	0	0.000296945	0.000273073	1	1	84	59
K00298	N5-(carboxyethyl)ornithine synthase	0.0544781	0.118027	0	2.27e-07	2.21e-07	0.825	0.649	78	65
K00299	FMN reductase	0.000457212	0.00358346	0	5.234e-06	2.099e-06	0.952	0.779	84	60
K00302	sarcosine oxidase, subunit alpha	0.00743969	0.0247616	0	9.0114e-05	7.3239e-05	1	1	81	62
K00303	sarcosine oxidase, subunit beta	0.0269969	0.0675524	0	1.4387e-05	1.0989e-05	0.984	1	79	64
K00311	electron-transferring-flavoprotein dehydrogenase	0.000507121	0.00378599	0	3.291e-06	1.415e-06	0.937	0.935	84	60
K00313	electron transfer flavoprotein-quinone oxidoreductase	0.0934403	0.180803	0	1.1708e-05	6.075e-06	0.984	0.987	77	65
K00316	spermidine dehydrogenase	0.0660054	0.13754	0	1.9e-08	5e-09	0.175	0.0779	74	67
K00318	proline dehydrogenase	0.654026	0.76214	0	5.011e-06	4.802e-06	1	1	72	69
K00322	NAD(P) transhydrogenase	0.00111894	0.00628021	0	8.418e-06	3.602e-06	0.968	0.961	83	60
K00324	NAD(P) transhydrogenase subunit alpha	0.00149871	0.00762855	0	7.976e-06	5.133e-06	1	0.987	83	61
K00325	NAD(P) transhydrogenase subunit beta	0.00327817	0.0130643	0	5.871e-06	3.608e-06	1	1	82	61
K00326	cytochrome-b5 reductase	0.238296	0.370034	0	6.94e-07	3.58e-07	0.492	0.39	75	67
K00330	NADH-quinone oxidoreductase subunit A	0.00507631	0.0182993	0	0.000193578	0.000176006	1	1	81	62
K00331	NADH-quinone oxidoreductase subunit B	0.762975	0.843391	1	0.000162192	0.00016341	1	1	69	71
K00332	NADH-quinone oxidoreductase subunit C	0.155286	0.267268	0	3.62e-07	1.96e-07	0.492	0.377	75	67
K00333	NADH-quinone oxidoreductase subunit D	0.0174534	0.0481339	0	1.769e-06	1.468e-06	0.984	0.987	80	63
K00334	NADH-quinone oxidoreductase subunit E	0.354616	0.496885	0	8.3743e-05	8.0664e-05	1	1	74	68
K00335	NADH-quinone oxidoreductase subunit F	0.734403	0.8214	0	0.000111412	0.000107614	1	1	72	69
K00336	NADH-quinone oxidoreductase subunit G	0.837385	0.895366	0	9.6629e-05	9.6817e-05	1	1	71	70
K00337	NADH-quinone oxidoreductase subunit H	0.00874045	0.0280657	1	0.000178279	0.000202205	1	1	61	79
K00338	NADH-quinone oxidoreductase subunit I	0.0185739	0.0504791	1	0.000175659	0.000195593	1	1	62	78
K00339	NADH-quinone oxidoreductase subunit J	0.044377	0.0994968	1	0.000156633	0.000168384	1	1	63	77
K00340	NADH-quinone oxidoreductase subunit K	0.324962	0.465079	1	0.000179802	0.00019033	1	1	67	74
K00341	NADH-quinone oxidoreductase subunit L	0.00314764	0.0126688	1	0.00018931	0.000215381	1	1	59	80
K00342	NADH-quinone oxidoreductase subunit M	0.00274602	0.0115498	1	0.000171187	0.000203247	1	1	59	80
K00343	NADH-quinone oxidoreductase subunit N	0.0422089	0.0957251	1	0.000171638	0.000192206	1	1	63	77
K00344	NADPH2:quinone reductase	0.795102	0.865258	1	0.000142706	0.000139142	1	1	70	71
K00346	Na+-transporting NADH:ubiquinone oxidoreductase subunit A	0.431018	0.567912	1	0.000152818	0.000157939	1	1	68	73
K00347	Na+-transporting NADH:ubiquinone oxidoreductase subunit B	0.00355412	0.0138906	1	0.000132768	0.000152371	1	1	59	80
K00348	Na+-transporting NADH:ubiquinone oxidoreductase subunit C	0.416458	0.55444	1	0.000110761	0.000118674	1	1	67	73
K00349	Na+-transporting NADH:ubiquinone oxidoreductase subunit D	0.0697317	0.143378	1	0.000145175	0.000162912	1	1	64	76
K00350	Na+-transporting NADH:ubiquinone oxidoreductase subunit E	0.0119662	0.0357172	1	0.000131749	0.00014809	1	1	61	78
K00351	Na+-transporting NADH:ubiquinone oxidoreductase subunit F	0.000477154	0.00366102	1	0.000161797	0.000208601	1	1	57	81
K00354	NADPH2 dehydrogenase	0.591864	0.709322	0	7.25e-06	7.248e-06	1	1	73	69
K00355	NAD(P)H dehydrogenase (quinone)	0.788647	0.861352	0	4.7747e-05	4.3115e-05	1	1	72	70
K00362	nitrite reductase (NADH) large subunit	0.983291	0.988308	0	2.6389e-05	2.7393e-05	1	1	71	70
K00363	nitrite reductase (NADH) small subunit	0.000383195	0.0032253	0	8.041e-06	3.121e-06	0.889	0.792	84	60
K00364	GMP reductase	0.240877	0.371981	0	1.2513e-05	1.0461e-05	1	1	75	67
K00366	ferredoxin-nitrite reductase	0.857067	0.907622	1	1.2512e-05	1.2965e-05	1	1	70	71
K00368	nitrite reductase (NO-forming)	0.115798	0.21336	0	7.12e-07	2.353e-06	0.778	0.753	76	66
K00370	nitrate reductase / nitrite oxidoreductase, alpha subunit	0.000101495	0.00151909	0	1.453e-05	7.365e-06	1	1	85	58
K00371	nitrate reductase / nitrite oxidoreductase, beta subunit	0.000112528	0.00163065	0	1.3308e-05	6.405e-06	1	1	85	59
K00372	assimilatory nitrate reductase catalytic subunit	0.72653	0.815346	1	3.456e-06	4.774e-06	0.984	0.987	69	72
K00373	nitrate reductase delta subunit	2.33222e-05	0.000708314	0	1.068e-05	4.967e-06	1	1	87	57
K00374	nitrate reductase gamma subunit	4.67541e-05	0.00101125	0	1.2766e-05	6.186e-06	1	1	86	58
K00375	GntR family transcriptional regulator / MocR family aminotransferase	9.00088e-06	0.000417882	0	0.000133126	8.9498e-05	1	1	87	57
K00376	nitrous-oxide reductase	0.0465636	0.103476	0	4.27e-07	2.49e-07	0.619	0.494	78	65
K00380	sulfite reductase (NADPH) flavoprotein alpha-component	0.318823	0.458997	1	0.000111675	0.00012568	1	1	67	74
K00381	sulfite reductase (NADPH) hemoprotein beta-component	0.00501078	0.0181169	0	6.433e-06	3.527e-06	0.984	1	81	62
K00382	dihydrolipoamide dehydrogenase	0.418864	0.556424	1	0.000196281	0.000203119	1	1	67	73
K00383	glutathione reductase (NADPH)	0.320861	0.460929	0	4.8012e-05	4.3262e-05	1	1	74	67
K00384	thioredoxin reductase (NADPH)	0.00294058	0.0121232	0	0.000335086	0.000306949	1	1	82	61
K00385	anaerobic sulfite reductase subunit C	0.293107	0.431346	0	2.6533e-05	2.4542e-05	1	1	74	67
K00387	sulfite oxidase	0.0337545	0.0801162	1	3e-08	1.7e-08	0.0476	0.169	66	74
K00389	putative membrane protein	0.0168677	0.0469448	0	9.751e-06	4.827e-06	0.984	0.987	80	63
K00390	phosphoadenosine phosphosulfate reductase	0.959913	0.974893	1	4.1717e-05	4.3496e-05	1	1	70	71
K00394	adenylylsulfate reductase, subunit A	0.140381	0.246503	0	2.7341e-05	2.6631e-05	1	1	76	66
K00395	adenylylsulfate reductase, subunit B	0.0019658	0.00922055	0	2.5674e-05	1.8194e-05	1	1	82	61
K00412	ubiquinol-cytochrome c reductase cytochrome b subunit	0.536786	0.662821	1	3.53e-07	3.79e-07	0.635	0.714	68	72
K00413	ubiquinol-cytochrome c reductase cytochrome c1 subunit	0.105336	0.198397	0	2.152e-06	1.498e-06	0.889	0.818	77	65
K00423	L-ascorbate oxidase	0.0029462	0.0121395	0	1.152e-06	1.266e-06	0.841	0.727	82	61
K00425	cytochrome d ubiquinol oxidase subunit I	0.0115466	0.0348214	1	0.000177265	0.000212896	1	1	61	78
K00426	cytochrome d ubiquinol oxidase subunit II	0.0736925	0.149622	1	0.000186281	0.000255561	1	1	64	76
K00427	L-lactate permease	0.000561799	0.0040424	0	6.729e-06	2.819e-06	0.984	0.935	84	60
K00428	cytochrome c peroxidase	0.270639	0.405235	1	5.8774e-05	7.4534e-05	1	1	66	74
K00430	peroxidase	0.08516	0.167856	0	4.2188e-05	3.6532e-05	1	1	77	65
K00432	glutathione peroxidase	0.433473	0.570323	0	0.000114867	0.000106954	1	1	73	68
K00433	non-heme chloroperoxidase	3.97404e-05	0.00094973	0	1.8458e-05	1.2396e-05	1	1	86	58
K00436	NAD-reducing hydrogenase large subunit	0.0198674	0.0533776	0	2.192e-06	1.894e-06	1	0.987	79	63
K00437	[NiFe] hydrogenase large subunit	0.0421819	0.0957251	0	9.85e-07	6.84e-07	0.952	0.922	78	64
K00441	coenzyme F420 hydrogenase subunit beta	0.791873	0.863549	1	3.1472e-05	3.5552e-05	1	1	69	71
K00443	coenzyme F420 hydrogenase subunit gamma	6.87958e-05	0.00121712	0	7.43e-07	2.81e-07	0.857	0.753	86	58
K00446	catechol 2,3-dioxygenase	0.0226203	0.0591815	0	5.69e-07	1.42e-07	0.571	0.39	78	64
K00448	protocatechuate 3,4-dioxygenase, alpha subunit	0.00298766	0.0122481	0	9.56e-07	2.36e-07	0.619	0.39	81	62
K00449	protocatechuate 3,4-dioxygenase, beta subunit	0.00376397	0.014547	0	9.34e-07	2.88e-07	0.683	0.455	81	62
K00450	gentisate 1,2-dioxygenase	0.120865	0.220246	0	6.89e-07	8.38e-07	0.857	0.896	76	66
K00455	3,4-dihydroxyphenylacetate 2,3-dioxygenase	0.000929561	0.00556286	0	4.138e-06	1.087e-06	0.889	0.779	83	60
K00457	4-hydroxyphenylpyruvate dioxygenase	0.130515	0.233626	0	4.435e-06	3.377e-06	1	1	76	66
K00459	nitronate monooxygenase	0.00762777	0.0252378	0	0.00012756	0.000107571	1	1	81	62
K00466	tryptophan 2-monooxygenase	0.0665661	0.138391	0	5.983e-06	4.364e-06	1	1	77	65
K00467	lactate 2-monooxygenase	0.217492	0.344406	0	4.1e-08	1.1e-08	0.19	0.13	73	68
K00469	inositol oxygenase	1.31567e-05	0.000541681	0	3.35e-07	2.5e-08	0.54	0.208	85	59
K00476	aspartate beta-hydroxylase	0.0128461	0.0378476	1	2.4077e-05	8.3882e-05	1	1	61	78
K00477	phytanoyl-CoA hydroxylase	0.207289	0.331152	0	8.08e-07	2.29e-07	0.397	0.325	75	67
K00480	salicylate hydroxylase	0.0565959	0.121618	0	4.13e-07	1.059e-06	0.508	0.364	77	65
K00481	p-hydroxybenzoate 3-monooxygenase	0.00217526	0.00987882	0	1.368e-06	4.27e-07	0.73	0.519	82	61
K00483	4-hydroxyphenylacetate 3-monooxygenase	0.00058427	0.00411871	0	6.028e-06	1.984e-06	1	1	84	60
K00484	flavin reductase (NADH)	0.00165964	0.00823973	0	5.431e-06	1.244e-06	0.857	0.779	82	61
K00485	dimethylaniline monooxygenase (N-oxide forming)	0.183253	0.301723	0	8.8e-08	1.22e-07	0.27	0.169	74	68
K00499	choline monooxygenase	3.54785e-05	0.000895603	0	4.375e-06	1.434e-06	0.952	0.896	86	58
K00504	peptidylglycine monooxygenase	0.0920045	0.17888	0	1.51e-07	1.2e-07	0.714	0.584	77	65
K00508	linoleoyl-CoA desaturase	0.433858	0.570726	0	4.3e-08	2e-08	0.143	0.104	72	69
K00510	heme oxygenase (biliverdin-producing)	0.191299	0.311523	0	1.27e-07	1.63e-07	0.54	0.403	75	67
K00520	mercuric reductase	0.827581	0.888008	0	6.2812e-05	6.4429e-05	1	1	71	70
K00523	CDP-4-dehydro-6-deoxyglucose reductase, E3	0.0117159	0.0351864	0	2.284e-06	8e-07	0.746	0.649	80	63
K00525	ribonucleoside-diphosphate reductase alpha chain	0.840659	0.897647	1	0.000310134	0.000311996	1	1	70	71
K00526	ribonucleoside-diphosphate reductase beta chain	0.222892	0.350681	0	0.000115508	0.000103356	1	1	75	67
K00527	ribonucleoside-triphosphate reductase	0.000281793	0.00268144	0	0.000387255	0.000351966	1	1	84	59
K00528	ferredoxin--NADP+ reductase	0.000434164	0.00345106	0	0.000111414	8.3922e-05	1	1	84	60
K00529	3-phenylpropionate/trans-cinnamate dioxygenase ferredoxin reductase component	0.000496141	0.00373978	0	6.443e-06	2.58e-06	0.984	0.961	84	60
K00532	ferredoxin hydrogenase	0.806569	0.873563	1	3.4e-08	1.38e-07	0.286	0.299	70	71
K00533	ferredoxin hydrogenase large subunit	0.0234505	0.0609161	0	0.000217485	0.000193953	1	1	79	63
K00534	ferredoxin hydrogenase small subunit	0.0926248	0.179655	1	6.817e-06	9.351e-06	0.984	0.987	64	76
K00537	arsenate reductase	5.9519e-07	0.00010974	0	0.000142689	9.9392e-05	1	1	89	55
K00540	NA	0.468129	0.6035	0	1.837e-06	2.33e-06	0.873	0.857	73	68
K00547	homocysteine S-methyltransferase	0.000336545	0.00298791	0	5.9405e-05	4.0147e-05	1	1	84	59
K00548	5-methyltetrahydrofolate--homocysteine methyltransferase	0.983291	0.988308	0	0.000545229	0.000558643	1	1	71	70
K00549	5-methyltetrahydropteroyltriglutamate--homocysteine methyltransferase	0.782206	0.856724	1	0.000163031	0.000181779	1	1	69	71
K00554	tRNA (guanine37-N1)-methyltransferase	0.0018314	0.00876766	0	0.000233592	0.000216965	1	1	82	61
K00556	tRNA (guanosine-2'-O-)-methyltransferase	0.343834	0.485507	0	7.7498e-05	7.5028e-05	1	1	74	68
K00557	tRNA (uracil-5-)-methyltransferase	0.549196	0.672493	1	4.1723e-05	5.7395e-05	1	1	68	72
K00558	DNA (cytosine-5)-methyltransferase 1	0.172105	0.287722	0	0.000601128	0.000552223	1	1	76	66
K00559	sterol 24-C-methyltransferase	0.426132	0.56341	0	3.8698e-05	3.9536e-05	1	1	74	68
K00560	thymidylate synthase	0.946568	0.966592	0	0.000410927	0.000399377	1	1	71	70
K00561	23S rRNA (adenine-N6)-dimethyltransferase	0.00163381	0.00814002	1	0.000199172	0.000352415	1	1	59	80
K00563	23S rRNA (guanine745-N1)-methyltransferase	0.00199375	0.00929183	0	4.1241e-05	2.8949e-05	1	1	82	61
K00564	16S rRNA (guanine1207-N2)-methyltransferase	0.147269	0.255735	0	1.3109e-05	1.1274e-05	1	1	76	66
K00566	tRNA-specific 2-thiouridylase	0.612284	0.725209	1	0.000510565	0.000519877	1	1	69	72
K00567	methylated-DNA-[protein]-cysteine S-methyltransferase	0.402192	0.540283	0	0.000221402	0.000217038	1	1	74	68
K00568	2-polyprenyl-6-hydroxyphenyl methylase / 3-demethylubiquinone-9 3-methyltransferase	0.571763	0.693211	0	0.000152844	0.000149563	1	1	73	69
K00570	phosphatidylethanolamine/phosphatidyl-N-methylethanolamine N-methyltransferase	0.343834	0.485507	1	1.3307e-05	1.7743e-05	1	1	67	73
K00571	site-specific DNA-methyltransferase (adenine-specific)	0.204393	0.327361	1	0.000512917	0.000558998	1	1	66	74
K00573	protein-L-isoaspartate(D-aspartate) O-methyltransferase	0.0261398	0.0659968	0	1.0069e-05	9.726e-06	1	1	79	64
K00574	cyclopropane-fatty-acyl-phospholipid synthase	0.0330085	0.0788331	0	2.1716e-05	1.8179e-05	1	1	79	64
K00575	chemotaxis protein methyltransferase CheR	4.04673e-05	0.000959606	0	3.1201e-05	1.8831e-05	1	1	86	58
K00587	protein-S-isoprenylcysteine O-methyltransferase	0.115271	0.212619	0	1.113e-05	1.0851e-05	0.968	0.961	76	66
K00588	caffeoyl-CoA O-methyltransferase	0.13814	0.243684	1	0.000203368	0.000214338	1	1	65	75
K00590	site-specific DNA-methyltransferase (cytosine-N4-specific)	0.245954	0.377185	0	1.7697e-05	1.8834e-05	1	1	75	67
K00591	polyprenyldihydroxybenzoate methyltransferase / 3-demethylubiquinol 3-O-methyltransferase	0.127471	0.229417	0	4.169e-06	2.98e-06	0.683	0.623	76	66
K00594	xylitol oxidase	0.605475	0.720304	0	1.68e-07	1.24e-07	0.492	0.494	72	69
K00595	precorrin-6Y C5,15-methyltransferase (decarboxylating)	6.11164e-05	0.00115409	0	0.000135804	0.000100318	1	1	86	58
K00598	trans-aconitate 2-methyltransferase	0.0671896	0.13929	0	1.0175e-05	7.969e-06	1	1	77	65
K00599	methyltransferase-like protein 6	0.000477154	0.00366102	0	0.000161582	0.000127094	1	1	84	60
K00600	glycine hydroxymethyltransferase	0.993316	0.994407	0	0.000242773	0.000253703	1	1	71	70
K00602	phosphoribosylaminoimidazolecarboxamide formyltransferase / IMP cyclohydrolase	0.39517	0.534594	1	0.000393425	0.000410468	1	1	67	73
K00603	glutamate formiminotransferase	0.666161	0.771228	0	9.6202e-05	9.2357e-05	1	1	72	69
K00604	methionyl-tRNA formyltransferase	0.0736925	0.149622	0	0.000255991	0.000253017	1	1	77	65
K00605	aminomethyltransferase	0.657051	0.764201	1	0.000121974	0.000125705	1	1	69	72
K00606	3-methyl-2-oxobutanoate hydroxymethyltransferase	0.580338	0.700229	1	0.00017033	0.000174586	1	1	68	72
K00609	aspartate carbamoyltransferase catalytic subunit	0.000593375	0.00415876	0	0.000258974	0.000236666	1	1	84	60
K00610	aspartate carbamoyltransferase regulatory subunit	0.08516	0.167856	0	0.000189297	0.000181444	1	1	77	65
K00611	ornithine carbamoyltransferase	0.000209827	0.00231381	0	0.000148229	0.000105628	1	1	85	59
K00612	carbamoyltransferase	0.710844	0.803933	0	1.52e-06	1.855e-06	0.952	0.935	72	69
K00613	glycine amidinotransferase	0.705651	0.80004	0	3.99e-07	3.94e-07	0.873	0.818	72	69
K00614	NA	0.919927	0.947351	1	8.596e-06	9.743e-06	1	1	70	71
K00615	transketolase	0.117226	0.215121	0	0.000544136	0.000517083	1	1	76	66
K00616	transaldolase	0.068451	0.141623	0	0.000153236	0.000135346	1	1	77	65
K00619	amino-acid N-acetyltransferase	0.388223	0.529124	0	7.247e-06	8.203e-06	1	1	74	68
K00620	glutamate N-acetyltransferase / amino-acid N-acetyltransferase	0.00507631	0.0182993	0	0.000104674	8.2075e-05	1	1	81	62
K00621	glucosamine-phosphate N-acetyltransferase	0.176587	0.294003	0	1.296e-06	1.154e-06	0.873	0.818	76	66
K00624	carnitine O-acetyltransferase	0.960055	0.974901	1	1.9e-07	1.52e-07	0.444	0.481	70	71
K00625	phosphate acetyltransferase	0.586088	0.704485	0	0.000266703	0.000260561	1	1	73	69
K00626	acetyl-CoA C-acetyltransferase	3.62879e-05	0.00090583	0	8.788e-05	6.0204e-05	1	1	86	58
K00627	pyruvate dehydrogenase E2 component (dihydrolipoamide acetyltransferase)	0.0187842	0.0509558	0	2.8461e-05	2.292e-05	1	1	79	63
K00631	glycerol-3-phosphate O-acyltransferase	0.00592522	0.0206056	0	1.16e-05	9.474e-06	1	0.974	81	62
K00632	acetyl-CoA acyltransferase	0.00327817	0.0130643	0	1.2352e-05	6.595e-06	1	1	82	61
K00633	galactoside O-acetyltransferase	0.198481	0.320003	1	0.000132253	0.000150461	1	1	66	74
K00634	phosphate butyryltransferase	0.919927	0.947351	1	0.000135359	0.000136743	1	1	70	71
K00638	chloramphenicol O-acetyltransferase type B	0.077132	0.154752	0	1.8951e-05	1.0337e-05	1	1	77	65
K00639	glycine C-acetyltransferase	0.681454	0.78284	1	0.000166585	0.000169242	1	1	69	72
K00640	serine O-acetyltransferase	0.983291	0.988308	1	0.000420896	0.000433164	1	1	70	71
K00641	homoserine O-acetyltransferase	0.077132	0.154752	0	8.506e-06	6.728e-06	1	1	77	65
K00645	[acyl-carrier-protein] S-malonyltransferase	0.0572223	0.122458	0	0.00024026	0.000231788	1	1	78	65
K00647	3-oxoacyl-[acyl-carrier-protein] synthase I	0.801571	0.86965	1	0.000175886	0.000175057	1	1	70	71
K00648	3-oxoacyl-[acyl-carrier-protein] synthase III	0.588973	0.707136	0	0.000349153	0.000342005	1	1	73	69
K00651	homoserine O-succinyltransferase	0.00832008	0.0270014	0	0.000220651	0.000208119	1	1	81	62
K00652	8-amino-7-oxononanoate synthase	0.0405395	0.0928638	1	0.00024234	0.000271789	1	1	63	77
K00655	1-acyl-sn-glycerol-3-phosphate acyltransferase	4.51009e-05	0.000996182	0	0.000313017	0.000279823	1	1	86	58
K00656	formate C-acetyltransferase	0.479027	0.612997	1	0.000358414	0.000362159	1	1	68	73
K00657	diamine N-acetyltransferase	0.627057	0.738506	0	0.000172692	0.000171853	1	1	72	69
K00658	2-oxoglutarate dehydrogenase E2 component (dihydrolipoamide succinyltransferase)	0.448373	0.583761	0	4.1766e-05	3.7855e-05	1	1	73	68
K00661	maltose O-acetyltransferase	0.71243	0.804603	1	0.000495748	0.000507583	1	1	69	72
K00662	aminoglycoside 3-N-acetyltransferase	0.0136225	0.0396544	0	1.8136e-05	1.4255e-05	1	1	80	63
K00663	aminoglycoside 6'-N-acetyltransferase	0.516191	0.64504	1	5.1343e-05	5.423e-05	1	1	68	73
K00665	fatty acid synthase, animal type	0.198845	0.320517	0	2.81e-07	1.48e-07	0.54	0.532	75	67
K00666	fatty-acyl-CoA synthase	0.516191	0.64504	1	0.000144472	0.000151536	1	1	68	73
K00670	peptide alpha-N-acetyltransferase	0.168219	0.282848	0	7.43e-07	6.57e-07	0.889	0.831	76	66
K00673	arginine N-succinyltransferase	0.505423	0.635615	0	3.9055e-05	3.3962e-05	1	1	73	68
K00674	2,3,4,5-tetrahydropyridine-2-carboxylate N-succinyltransferase	0.367832	0.510011	0	3.6729e-05	3.5689e-05	1	1	74	68
K00675	N-hydroxyarylamine O-acetyltransferase	0.000746797	0.00477073	0	1.1467e-05	6.265e-06	1	1	83	60
K00677	UDP-N-acetylglucosamine acyltransferase	0.00023937	0.00244708	1	0.000294993	0.0003434	1	1	57	82
K00678	phosphatidylcholine-retinol O-acyltransferase	0.0697317	0.143378	0	1.157e-05	9.02e-06	1	1	77	65
K00680	NA	0.000469723	0.00365012	0	2.4836e-05	1.5647e-05	1	1	84	60
K00681	gamma-glutamyltranspeptidase / glutathione hydrolase	0.00369988	0.0143599	0	2.8478e-05	1.8581e-05	1	1	82	61
K00682	gamma-glutamylcyclotransferase	0.268821	0.403425	0	1.9914e-05	1.9705e-05	1	1	75	67
K00683	glutaminyl-peptide cyclotransferase	0.0399205	0.0918209	0	1.2025e-05	6.411e-06	0.952	0.961	78	64
K00684	leucyl/phenylalanyl-tRNA--protein transferase	0.906638	0.939506	1	0.000124844	0.000125509	1	1	70	71
K00685	arginine-tRNA-protein transferase	0.563985	0.685376	1	1.675e-06	2.515e-06	0.651	0.753	68	72
K00687	penicillin-binding protein 2B	0.0579035	0.123553	1	1.048e-06	5.9e-07	0.857	0.844	63	76
K00688	starch phosphorylase	0.946568	0.966592	0	0.000402742	0.000403881	1	1	71	70
K00689	dextransucrase	0.119198	0.217808	1	9.189e-06	1.2087e-05	1	1	65	75
K00690	sucrose phosphorylase	0.00570181	0.0200003	0	2.7585e-05	1.9392e-05	1	1	81	62
K00691	maltose phosphorylase	0.372305	0.514548	0	3.6674e-05	3.3513e-05	1	1	74	68
K00692	levansucrase	0.600577	0.716114	1	2.71e-06	3.339e-06	1	1	69	72
K00694	cellulose synthase (UDP-forming)	0.0736925	0.149622	0	3.1044e-05	2.2515e-05	1	1	77	65
K00695	sucrose synthase	0.503736	0.634479	0	1.95e-07	5.83e-07	0.19	0.143	72	69
K00696	sucrose-phosphate synthase	0.793273	0.864558	1	1.742e-06	1.323e-06	0.889	0.857	70	71
K00697	trehalose 6-phosphate synthase	0.000804735	0.005019	0	3.283e-06	1.343e-06	0.968	0.922	83	60
K00699	glucuronosyltransferase	0.00321147	0.0128791	0	1.374e-06	5.88e-07	0.81	0.675	82	61
K00700	1,4-alpha-glucan branching enzyme	0.00439638	0.0164334	0	0.000373124	0.00033413	1	1	81	62
K00701	cyclomaltodextrin glucanotransferase	0.879103	0.921851	1	1.271e-06	1.17e-06	0.556	0.61	70	71
K00702	cellobiose phosphorylase	0.224487	0.352837	0	0.000136296	0.000130384	1	1	75	67
K00703	starch synthase	0.00124057	0.00673808	0	0.000256466	0.00023317	1	1	83	60
K00705	4-alpha-glucanotransferase	0.178777	0.296209	0	0.000435399	0.000415476	1	1	76	66
K00709	histo-blood group ABO system transferase	0.817801	0.880758	0	3.608e-06	4.467e-06	0.968	0.974	71	70
K00712	poly(glycerol-phosphate) alpha-glucosyltransferase	0.0710321	0.14546	1	7.7287e-05	9.3874e-05	1	1	64	76
K00713	UDP-glucose:(glucosyl)LPS alpha-1,2-glucosyltransferase	0.429527	0.566459	0	1.883e-06	1.84e-06	0.746	0.74	73	68
K00718	galactoside 2-L-fucosyltransferase 1/2	0.29697	0.435711	1	6.4e-05	6.9284e-05	1	1	67	74
K00720	ceramide glucosyltransferase	0.0307112	0.074469	1	9.9e-08	8.7e-08	0.333	0.468	63	76
K00721	dolichol-phosphate mannosyltransferase	0.756596	0.839233	0	0.000517586	0.000515985	1	1	72	70
K00722	globoside alpha-N-acetylgalactosaminyltransferase	0.834063	0.893308	1	8.578e-06	8.661e-06	0.873	0.948	70	71
K00728	dolichyl-phosphate-mannose-protein mannosyltransferase	0.0426352	0.0964977	0	6.962e-06	5.88e-06	1	0.987	78	64
K00729	dolichyl-phosphate beta-glucosyltransferase	0.0170066	0.0471514	0	9.78e-07	7.86e-07	0.889	0.727	80	63
K00737	beta-1,4-mannosyl-glycoprotein beta-1,4-N-acetylglucosaminyltransferase	0.190114	0.310217	0	4.64e-07	5.3e-07	0.603	0.494	75	67
K00742	N-acetyllactosaminide beta-1,6-N-acetylglucosaminyltransferase	0.272979	0.407817	0	2.594e-06	4.99e-07	0.286	0.221	74	68
K00743	N-acetyllactosaminide 3-alpha-galactosyltransferase	0.538075	0.663153	0	7.459e-06	2.811e-06	0.968	0.974	73	69
K00745	raffinose-raffinose alpha-galactotransferase	0.287376	0.424627	0	7.4402e-05	6.813e-05	1	1	75	67
K00748	lipid-A-disaccharide synthase	0.00226215	0.0101532	1	0.000184334	0.000211842	1	1	59	80
K00750	glycogenin glucosyltransferase	0.979383	0.986174	0	1.6e-07	8.2e-08	0.603	0.636	71	70
K00752	hyaluronan synthase	0.843935	0.899465	0	5.656e-05	5.6063e-05	1	1	71	70
K00753	glycoprotein 3-alpha-L-fucosyltransferase	0.0883884	0.173148	1	1.9e-07	8.62e-07	0.19	0.312	66	75
K00756	pyrimidine-nucleoside phosphorylase	0.00534623	0.0190463	0	4.95e-05	3.8876e-05	1	1	81	62
K00757	uridine phosphorylase	0.788647	0.861352	0	0.000189964	0.000189965	1	1	72	70
K00758	thymidine phosphorylase	0.000305462	0.00281566	0	5.992e-06	2.437e-06	0.984	0.948	84	59
K00759	adenine phosphoribosyltransferase	0.0362347	0.0848972	0	0.00023225	0.000218671	1	1	78	64
K00760	hypoxanthine phosphoribosyltransferase	0.0351307	0.0827893	0	0.000277709	0.000263728	1	1	78	64
K00761	uracil phosphoribosyltransferase	0.261635	0.395655	0	0.000269189	0.000261949	1	1	75	67
K00762	orotate phosphoribosyltransferase	4.67541e-05	0.00101125	0	0.000346955	0.000304873	1	1	86	58
K00763	nicotinate phosphoribosyltransferase	0.0323259	0.0775332	0	0.000165685	0.000142085	1	1	79	64
K00764	amidophosphoribosyltransferase	0.0297152	0.072707	1	0.000569377	0.000593528	1	1	62	77
K00765	ATP phosphoribosyltransferase	0.000448075	0.00353083	0	0.00021331	0.000196178	1	1	84	60
K00766	anthranilate phosphoribosyltransferase	0.0153008	0.0433959	1	0.000183232	0.000198846	1	1	61	78
K00767	nicotinate-nucleotide pyrophosphorylase (carboxylating)	0.0313247	0.0754796	1	0.000192064	0.00020236	1	1	62	77
K00768	nicotinate-nucleotide--dimethylbenzimidazole phosphoribosyltransferase	0.030997	0.0749624	0	0.000258028	0.000228192	1	1	79	64
K00769	xanthine phosphoribosyltransferase	0.0033679	0.0133055	0	8.412e-06	5.036e-06	1	0.987	82	61
K00772	5'-methylthioadenosine phosphorylase	0.973269	0.98257	0	1.1748e-05	1.3489e-05	1	1	71	70
K00773	queuine tRNA-ribosyltransferase	0.524345	0.65221	0	0.000239284	0.000236717	1	1	73	69
K00782	L-lactate dehydrogenase complex protein LldG	0.00118715	0.00655042	1	0.000110883	0.000151928	1	1	58	81
K00783	23S rRNA (pseudouridine1915-N3)-methyltransferase	0.00145601	0.00747913	0	0.000244888	0.000227725	1	1	83	61
K00784	ribonuclease Z	0.672262	0.775581	1	0.000457115	0.000493634	1	1	69	72
K00785	beta-galactosamide-alpha-2,3-sialyltransferase	0.328028	0.46864	0	2.2e-08	2.23e-07	0.143	0.0909	73	69
K00786	NA	0.172105	0.287722	0	0.000171798	0.000160284	1	1	76	66
K00788	thiamine-phosphate pyrophosphorylase	0.361186	0.502805	0	0.00045712	0.000451215	1	1	74	68
K00789	S-adenosylmethionine synthetase	0.0461785	0.102809	1	0.000346444	0.000372143	1	1	63	77
K00790	UDP-N-acetylglucosamine 1-carboxyvinyltransferase	0.0077234	0.0254848	0	0.000371353	0.000342795	1	1	81	62
K00791	tRNA dimethylallyltransferase	0.0859221	0.169129	1	0.000370966	0.000415769	1	1	64	76
K00793	riboflavin synthase	0.245954	0.377185	1	0.000211665	0.00023914	1	1	66	74
K00794	6,7-dimethyl-8-ribityllumazine synthase	0.0149513	0.0426369	0	0.000220454	0.000208431	1	1	80	63
K00795	farnesyl diphosphate synthase	0.385924	0.52668	0	1.0534e-05	1.0749e-05	1	1	74	68
K00796	dihydropteroate synthase	0.000746797	0.00477073	1	0.000199163	0.000259271	1	1	58	81
K00797	spermidine synthase	0.00952195	0.0300327	0	8.1927e-05	6.5596e-05	1	1	80	62
K00798	cob(I)alamin adenosyltransferase	0.651006	0.759229	0	0.000203012	0.000198022	1	1	72	69
K00799	glutathione S-transferase	0.000469723	0.00365012	0	2.9208e-05	1.0997e-05	1	1	84	60
K00800	3-phosphoshikimate 1-carboxyvinyltransferase	0.274299	0.409622	0	0.000494655	0.000487071	1	1	75	67
K00801	farnesyl-diphosphate farnesyltransferase	0.44031	0.576849	1	1.2e-07	3.02e-07	0.19	0.26	68	72
K00803	alkyldihydroxyacetonephosphate synthase	5.69239e-05	0.00112444	0	8.327e-06	4.328e-06	1	1	86	58
K00805	heptaprenyl diphosphate synthase	0.000950513	0.00562818	0	9.6029e-05	7.2985e-05	1	1	83	60
K00806	undecaprenyl diphosphate synthase	0.116249	0.213705	0	0.000264748	0.000257168	1	1	76	66
K00808	homospermidine synthase	0.204124	0.327361	0	1.8e-08	8e-09	0.159	0.0909	73	68
K00809	deoxyhypusine synthase	0.218269	0.34509	0	7.41e-07	6.82e-07	0.794	0.74	75	67
K00812	aspartate aminotransferase	0.125272	0.226521	1	0.000309813	0.000327291	1	1	65	75
K00813	aspartate aminotransferase	0.540848	0.665695	0	6.784e-06	7.366e-06	1	0.987	73	69
K00817	histidinol-phosphate aminotransferase	0.560425	0.682342	0	0.000249826	0.000248168	1	1	73	69
K00818	acetylornithine aminotransferase	0.0122534	0.0363807	1	0.000234619	0.000312733	1	1	61	78
K00819	ornithine--oxo-acid transaminase	0.890064	0.929334	1	3.7064e-05	3.473e-05	1	1	70	71
K00820	glucosamine--fructose-6-phosphate aminotransferase (isomerizing)	0.00235873	0.0103947	1	0.000351586	0.000451226	1	1	59	80
K00821	acetylornithine/N-succinyldiaminopimelate aminotransferase	0.00068147	0.00451978	0	0.00011802	8.6137e-05	1	1	83	60
K00823	4-aminobutyrate aminotransferase	0.479027	0.612997	1	2.2247e-05	2.7735e-05	1	1	68	73
K00824	D-alanine transaminase	0.00232612	0.0103071	0	1.4163e-05	1.2035e-05	1	1	82	61
K00826	branched-chain amino acid aminotransferase	0.341704	0.483345	1	0.000268291	0.000277353	1	1	67	73
K00830	alanine-glyoxylate transaminase / serine-glyoxylate transaminase / serine-pyruvate transaminase	0.753413	0.836501	1	1.8974e-05	1.9971e-05	1	1	69	71
K00831	phosphoserine aminotransferase	0.0545363	0.118027	0	0.000232329	0.000221313	1	1	78	65
K00832	aromatic-amino-acid transaminase	0.244253	0.375683	0	2.2544e-05	2.2355e-05	1	1	75	67
K00833	adenosylmethionine---8-amino-7-oxononanoate aminotransferase	0.129453	0.232353	1	0.000130837	0.000150174	1	1	65	75
K00835	valine--pyruvate aminotransferase	0.000158027	0.00199642	0	6.419e-06	3.264e-06	1	0.961	85	59
K00836	diaminobutyrate-2-oxoglutarate transaminase	6.67676e-05	0.00119577	0	4.649e-06	4.813e-06	1	0.974	86	58
K00837	NA	0.795102	0.865258	1	5.1716e-05	5.1599e-05	1	1	70	71
K00839	(S)-ureidoglycine-glyoxylate aminotransferase	0.243363	0.375184	0	1.65e-06	1.321e-06	0.952	0.935	75	67
K00840	succinylornithine aminotransferase	0.000433409	0.00345106	0	4.775e-06	2.205e-06	0.968	0.909	84	60
K00841	aminotransferase	0.0247635	0.0634898	1	5.733e-06	8.915e-06	1	0.987	62	77
K00842	aminotransferase	0.61079	0.724381	1	5.6e-07	2.81e-07	0.349	0.416	69	72
K00844	hexokinase	0.272465	0.4073	1	2.3257e-05	2.7476e-05	1	1	66	74
K00845	glucokinase	0.000500107	0.0037619	0	0.000573282	0.000522659	1	1	84	60
K00846	ketohexokinase	0.670989	0.774479	0	9.9e-08	3.2e-08	0.159	0.143	72	70
K00847	fructokinase	0.182872	0.301164	1	0.000600162	0.000638149	1	1	65	75
K00848	rhamnulokinase	0.906638	0.939506	1	0.000221795	0.000220362	1	1	70	71
K00849	galactokinase	0.124243	0.22522	0	0.000231381	0.000224179	1	1	76	66
K00850	6-phosphofructokinase 1	0.0980292	0.187887	0	0.000639101	0.000601907	1	1	77	65
K00851	gluconokinase	0.609347	0.722906	0	1.5067e-05	1.6188e-05	1	1	72	69
K00852	ribokinase	0.873538	0.917732	0	0.000219363	0.00021868	1	1	71	70
K00853	L-ribulokinase	0.453403	0.589206	0	0.000208839	0.000202362	1	1	73	68
K00854	xylulokinase	0.259859	0.393704	1	0.000234536	0.000258048	1	1	66	74
K00855	phosphoribulokinase	0.000629227	0.00430651	0	6.226e-06	2.448e-06	0.937	0.909	83	60
K00856	adenosine kinase	0.259859	0.393704	1	6.2912e-05	8.0222e-05	1	1	66	74
K00857	thymidine kinase	0.388223	0.529124	0	0.000203969	0.000194796	1	1	74	68
K00858	NAD+ kinase	0.0665661	0.138391	0	0.000267443	0.000261236	1	1	77	65
K00859	dephospho-CoA kinase	0.684529	0.785557	0	0.000333457	0.000329717	1	1	72	69
K00860	adenylylsulfate kinase	0.287376	0.424627	1	0.00011442	0.000127012	1	1	66	74
K00861	riboflavin kinase	0.00010873	0.00160758	0	1.5465e-05	7.782e-06	1	1	85	58
K00862	erythritol kinase	0.00484991	0.0177465	0	1.6e-07	3e-09	0.27	0.104	78	65
K00863	triose/dihydroxyacetone kinase / FAD-AMP lyase (cyclizing)	0.696879	0.793928	1	5.772e-06	6.949e-06	1	1	69	72
K00864	glycerol kinase	0.00302186	0.0123397	0	0.000161635	0.000136364	1	1	82	61
K00865	glycerate kinase	0.00073552	0.00473605	1	0.000201091	0.000289139	1	1	58	81
K00867	type I pantothenate kinase	0.030997	0.0749624	0	6.523e-06	7.215e-06	1	0.987	79	64
K00868	pyridoxine kinase	0.71243	0.804603	0	0.000229659	0.000233438	1	1	72	69
K00869	mevalonate kinase	0.0404672	0.0928638	1	8.51e-07	5.19e-07	0.762	0.818	63	77
K00870	protein kinase	0.40743	0.54471	1	2.53e-07	2.8e-07	0.492	0.61	67	73
K00872	homoserine kinase	0.00170549	0.00837123	0	4.7371e-05	3.749e-05	1	1	82	61
K00873	pyruvate kinase	0.740722	0.826945	0	0.00029843	0.000297364	1	1	72	69
K00874	2-dehydro-3-deoxygluconokinase	0.180134	0.298003	0	0.000417332	0.000398277	1	1	76	66
K00875	D-ribulokinase	0.000234402	0.00243803	0	1.7e-06	4.95e-07	0.937	0.792	84	59
K00876	uridine kinase	0.00570181	0.0200003	0	0.000478545	0.000446132	1	1	81	62
K00878	hydroxyethylthiazole kinase	0.166902	0.281088	0	0.000120946	0.000106403	1	1	76	66
K00879	L-fuculokinase	0.0629246	0.132254	0	8.691e-06	6.554e-06	1	1	78	65
K00880	L-xylulokinase	0.0234505	0.0609161	0	7.67e-06	4.225e-06	1	1	79	63
K00881	allose kinase	0.000264041	0.0025938	0	5.189e-06	2.139e-06	1	0.987	84	59
K00882	1-phosphofructokinase	0.00223077	0.0100682	0	0.000101189	8.0683e-05	1	1	82	61
K00883	2-dehydro-3-deoxygalactonokinase	0.00154255	0.00779728	0	1.0796e-05	4.815e-06	1	1	83	61
K00884	N-acetylglucosamine kinase	0.000477154	0.00366102	0	7.368e-06	5.276e-06	1	1	84	60
K00885	N-acylmannosamine kinase	0.69998	0.795595	0	1.9728e-05	2.2126e-05	1	1	72	69
K00886	polyphosphate glucokinase	0.548527	0.672493	0	1.132e-06	6.88e-07	0.651	0.714	73	69
K00887	undecaprenol kinase	0.0214753	0.0567925	0	4.214e-06	3.165e-06	1	0.987	79	63
K00888	phosphatidylinositol 4-kinase A	0.0739055	0.150013	1	1.5e-08	4.8e-08	0.175	0.299	65	75
K00889	1-phosphatidylinositol-4-phosphate 5-kinase	0.543624	0.668321	1	9.129e-06	9.328e-06	1	1	68	72
K00891	shikimate kinase	0.000462401	0.00361635	0	0.000308744	0.000279687	1	1	84	60
K00892	inosine kinase	0.00029558	0.00276807	0	5.456e-06	2.212e-06	0.968	0.935	84	59
K00894	ethanolamine kinase	0.00600149	0.0207913	0	2.0085e-05	1.6278e-05	1	1	81	62
K00895	pyrophosphate--fructose-6-phosphate 1-phosphotransferase	0.00022048	0.00238439	1	0.000149009	0.000178084	1	1	56	82
K00897	kanamycin kinase	0.0203074	0.0542421	0	3.15e-07	9.1e-08	0.571	0.39	79	64
K00899	5-methylthioribose kinase	0.324962	0.465079	0	5.987e-06	5.8e-06	1	1	74	67
K00901	diacylglycerol kinase (ATP)	0.959913	0.974893	0	0.00011673	0.000115805	1	1	71	70
K00903	protein-tyrosine kinase	0.100607	0.191719	0	6.712e-06	9.867e-06	1	1	77	65
K00904	deoxyguanosine kinase	0.326355	0.466798	1	7.2e-08	1.15e-07	0.206	0.299	68	73
K00906	isocitrate dehydrogenase kinase/phosphatase	0.00199352	0.00929183	0	6.331e-06	3.08e-06	1	0.948	82	61
K00907	myosin-light-chain kinase	0.00235873	0.0103947	0	5.761e-06	3.431e-06	1	1	82	61
K00912	tetraacyldisaccharide 4'-kinase	0.00252811	0.0109038	1	0.00017602	0.000197907	1	1	59	80
K00916	CTD kinase subunit alpha	0.210092	0.334943	0	2.745e-06	1.962e-06	0.841	0.922	75	67
K00917	tagatose 6-phosphate kinase	0.00139407	0.00730508	1	1.0818e-05	1.8305e-05	1	1	58	80
K00918	ADP-dependent phosphofructokinase/glucokinase	0.569861	0.691595	0	1.71e-07	1.53e-07	0.81	0.766	73	69
K00919	4-diphosphocytidyl-2-C-methyl-D-erythritol kinase	0.00690014	0.0232956	0	0.000243435	0.000226875	1	1	81	62
K00921	1-phosphatidylinositol-3-phosphate 5-kinase	0.000117448	0.00167529	1	1.974e-06	4.573e-06	0.619	0.896	56	82
K00924	NA	0.00157326	0.00791407	1	1.489e-06	5.028e-06	0.54	0.792	59	80
K00925	acetate kinase	0.97995	0.986174	0	0.000290358	0.000287034	1	1	71	70
K00926	carbamate kinase	0.00647766	0.0221397	0	8.0684e-05	6.399e-05	1	1	81	62
K00927	phosphoglycerate kinase	0.0550649	0.118924	0	0.000266414	0.000256891	1	1	78	65
K00928	aspartate kinase	0.00469449	0.0172906	0	0.000361117	0.000338953	1	1	81	62
K00929	butyrate kinase	0.801571	0.86965	1	0.000145834	0.000148111	1	1	70	71
K00930	acetylglutamate kinase	0.337467	0.47856	1	0.000258914	0.000268218	1	1	67	73
K00931	glutamate 5-kinase	0.0545363	0.118027	1	0.000258641	0.000291179	1	1	63	76
K00932	propionate kinase	0.00131435	0.00700284	0	5.379e-06	2.113e-06	0.968	0.935	83	61
K00933	creatine kinase	0.0531784	0.11581	0	7.6e-08	1.71e-07	0.619	0.545	78	65
K00936	NA	0.860357	0.909916	0	1.3899e-05	1.9836e-05	1	1	71	70
K00937	polyphosphate kinase	0.289278	0.426918	1	0.000366927	0.000388276	1	1	66	74
K00938	phosphomevalonate kinase	0.123585	0.224137	1	7.74e-07	3.9e-07	0.635	0.766	65	75
K00939	adenylate kinase	0.0165814	0.0462895	0	0.000275458	0.000260078	1	1	80	63
K00940	nucleoside-diphosphate kinase	0.876839	0.919874	1	0.000137185	0.000140826	1	1	70	71
K00941	hydroxymethylpyrimidine/phosphomethylpyrimidine kinase	0.0836521	0.165331	1	0.000836306	0.000894853	1	1	64	76
K00942	guanylate kinase	0.00235873	0.0103947	0	0.000308209	0.000283656	1	1	82	61
K00943	dTMP kinase	0.0111402	0.0338618	0	9.8015e-05	8.0133e-05	1	1	80	63
K00945	cytidylate kinase	0.058886	0.125247	0	0.000707679	0.00065854	1	1	78	65
K00946	thiamine-monophosphate kinase	0.0829063	0.16399	1	0.000190321	0.000203326	1	1	64	76
K00948	ribose-phosphate pyrophosphokinase	0.0119662	0.0357172	0	0.000301387	0.000280794	1	1	80	63
K00949	thiamine pyrophosphokinase	0.0430651	0.0973037	0	0.000187227	0.000168293	1	1	78	64
K00950	2-amino-4-hydroxy-6-hydroxymethyldihydropteridine diphosphokinase	0.166902	0.281088	1	0.000294449	0.000311569	1	1	65	75
K00951	GTP pyrophosphokinase	0.510792	0.640599	0	0.000494093	0.000489441	1	1	73	68
K00952	nicotinamide-nucleotide adenylyltransferase	0.523905	0.65221	1	1.048e-06	2.594e-06	0.841	0.896	68	72
K00954	pantetheine-phosphate adenylyltransferase	0.153205	0.264061	0	0.000263607	0.000258041	1	1	76	66
K00955	bifunctional enzyme CysN/CysC	0.0257145	0.0653443	0	2.995e-06	2.149e-06	0.984	0.935	79	64
K00956	sulfate adenylyltransferase subunit 1	0.121197	0.220465	1	0.000137023	0.000150048	1	1	65	75
K00957	sulfate adenylyltransferase subunit 2	0.265211	0.399736	1	0.000149515	0.000160449	1	1	66	74
K00958	sulfate adenylyltransferase	0.967766	0.97932	0	2.54e-07	1.39e-07	0.317	0.325	71	70
K00960	DNA-directed RNA polymerase	0.146104	0.254286	0	1.2256e-05	1.1201e-05	1	1	76	66
K00961	DNA polymerase	0.89164	0.930205	0	1.556e-06	1.784e-06	0.889	0.883	71	70
K00962	polyribonucleotide nucleotidyltransferase	0.0196465	0.0529402	1	0.000321183	0.000338636	1	1	62	78
K00963	UTP--glucose-1-phosphate uridylyltransferase	0.724959	0.813734	0	5.9055e-05	6.0822e-05	1	1	72	69
K00965	UDPglucose--hexose-1-phosphate uridylyltransferase	0.0313247	0.0754796	0	8.9757e-05	7.5834e-05	1	1	79	64
K00966	mannose-1-phosphate guanylyltransferase	0.159321	0.271965	1	2.9862e-05	3.6651e-05	1	1	65	75
K00967	ethanolamine-phosphate cytidylyltransferase	0.00312589	0.01263	1	7.79e-07	2.464e-06	0.317	0.532	60	79
K00968	choline-phosphate cytidylyltransferase	0.479027	0.612997	0	6.8118e-05	6.3303e-05	1	1	73	68
K00969	nicotinate-nucleotide adenylyltransferase	5.59191e-05	0.00111365	0	0.000318921	0.000274762	1	1	86	58
K00970	poly(A) polymerase	0.087463	0.171468	1	0.000207853	0.000226992	1	1	64	76
K00971	mannose-1-phosphate guanylyltransferase	0.000855762	0.00522416	1	0.000406502	0.000656532	1	1	58	81
K00972	UDP-N-acetylglucosamine/UDP-N-acetylgalactosamine diphosphorylase	0.0171585	0.0474822	0	2.1699e-05	1.5317e-05	1	0.987	80	63
K00973	glucose-1-phosphate thymidylyltransferase	0.0210047	0.0558363	1	0.000726279	0.000936489	1	1	62	78
K00974	tRNA nucleotidyltransferase (CCA-adding enzyme)	0.00219979	0.00996954	0	0.000141865	0.000111056	1	1	82	61
K00975	glucose-1-phosphate adenylyltransferase	0.00801677	0.0262744	0	0.000418557	0.000351845	1	1	81	62
K00978	glucose-1-phosphate cytidylyltransferase	0.97995	0.986174	0	5.7809e-05	5.6491e-05	1	1	71	70
K00979	3-deoxy-manno-octulosonate cytidylyltransferase (CMP-KDO synthetase)	0.298914	0.437419	1	0.000154657	0.000166255	1	1	67	74
K00980	glycerol-3-phosphate cytidylyltransferase	0.146104	0.254286	1	2.0424e-05	2.7354e-05	1	1	65	75
K00981	phosphatidate cytidylyltransferase	0.00298097	0.0122275	0	0.000286911	0.000271768	1	1	82	61
K00982	glutamate-ammonia-ligase adenylyltransferase	0.24938	0.381156	0	1.5524e-05	1.6795e-05	1	1	75	67
K00983	N-acylneuraminate cytidylyltransferase	0.324962	0.465079	0	6.1356e-05	5.1805e-05	1	1	74	67
K00984	streptomycin 3"-adenylyltransferase	0.560425	0.682342	0	2.2343e-05	3.0548e-05	1	1	73	69
K00986	RNA-directed DNA polymerase	0.285482	0.422686	1	0.00114603	0.00121318	1	1	66	74
K00989	ribonuclease PH	0.164346	0.278261	1	2.8874e-05	3.9737e-05	1	1	65	75
K00990	[protein-PII] uridylyltransferase	0.144945	0.252692	0	1.3304e-05	1.4235e-05	1	1	76	66
K00991	2-C-methyl-D-erythritol 4-phosphate cytidylyltransferase	0.363393	0.505009	1	0.000333599	0.000348096	1	1	67	73
K00992	MurNAc alpha-1-phosphate uridylyltransferase	0.0534918	0.116146	1	0.000133105	0.000164279	1	1	63	76
K00995	CDP-diacylglycerol--glycerol-3-phosphate 3-phosphatidyltransferase	0.0519564	0.113522	0	0.00017354	0.000158916	1	1	78	64
K00996	undecaprenyl-phosphate galactose phosphotransferase	0.963251	0.976786	1	0.000167933	0.000174301	1	1	70	71
K00997	holo-[acyl-carrier protein] synthase	6.44965e-06	0.000335796	0	5.5497e-05	3.5456e-05	1	1	88	57
K00998	CDP-diacylglycerol---serine O-phosphatidyltransferase	0.00541565	0.0192394	0	5.892e-06	5.284e-06	1	0.974	81	62
K01000	phospho-N-acetylmuramoyl-pentapeptide-transferase	0.00016901	0.00203976	0	0.000312398	0.000281323	1	1	85	59
K01002	phosphoglycerol transferase	3.76332e-05	0.000923598	0	2.6561e-05	1.9574e-05	1	1	86	58
K01003	oxaloacetate decarboxylase	0.0146916	0.0421106	0	1.8e-08	9e-09	0.254	0.104	77	66
K01006	pyruvate, orthophosphate dikinase	0.230944	0.361002	1	0.000282485	0.000309478	1	1	66	74
K01007	pyruvate, water dikinase	0.00884846	0.0283501	0	2.1438e-05	1.6129e-05	1	1	80	62
K01008	selenide, water dikinase	0.0290916	0.0717343	0	6.1112e-05	5.2826e-05	1	1	79	64
K01011	thiosulfate/3-mercaptopyruvate sulfurtransferase	0.0366093	0.0856646	0	2.0975e-05	1.2873e-05	1	1	78	64
K01012	biotin synthase	0.287376	0.424627	1	0.000243489	0.000268016	1	1	66	74
K01023	arylsulfate sulfotransferase	0.00406135	0.0154425	1	5.5459e-05	8.3221e-05	1	1	60	79
K01026	propionate CoA-transferase	0.089026	0.173924	0	1.9696e-05	1.683e-05	1	1	77	65
K01028	3-oxoacid CoA-transferase subunit A	0.0131518	0.0386547	0	2.183e-05	1.7392e-05	1	1	80	63
K01029	3-oxoacid CoA-transferase subunit B	0.00989401	0.0308854	0	1.106e-06	4.77e-07	0.667	0.468	80	63
K01031	3-oxoadipate CoA-transferase, alpha subunit	8.09644e-05	0.00134786	0	3.689e-06	1.731e-06	1	0.935	85	58
K01032	3-oxoadipate CoA-transferase, beta subunit	0.000520074	0.00384075	0	1.576e-06	4.09e-07	0.81	0.701	84	60
K01034	acetate CoA/acetoacetate CoA-transferase alpha subunit	0.197023	0.318497	0	1.662e-05	1.4809e-05	1	1	75	66
K01035	acetate CoA/acetoacetate CoA-transferase beta subunit	0.0750529	0.151582	0	1.8215e-05	1.5702e-05	1	1	77	65
K01039	glutaconate CoA-transferase, subunit A	6.11164e-05	0.00115409	0	6.78e-06	3.429e-06	1	0.987	86	58
K01040	glutaconate CoA-transferase, subunit B	1.72759e-05	0.000620316	0	6.979e-06	3.351e-06	1	0.987	87	57
K01042	L-seryl-tRNA(Ser) seleniumtransferase	0.0144402	0.0415697	0	2.3994e-05	2.266e-05	1	1	80	63
K01046	triacylglycerol lipase	0.261635	0.395655	0	2.4212e-05	2.0983e-05	1	1	75	67
K01048	lysophospholipase	2.04635e-05	0.000657087	0	0.000103477	6.9712e-05	1	1	87	57
K01051	pectinesterase	0.00940662	0.0297332	1	0.00054135	0.000626774	1	1	61	79
K01053	gluconolactonase	0.801571	0.86965	1	2.6896e-05	2.755e-05	1	1	70	71
K01054	acylglycerol lipase	0.487883	0.620624	0	1.66e-07	5.5e-08	0.444	0.429	73	69
K01055	3-oxoadipate enol-lactonase	0.215044	0.341196	0	2.1367e-05	1.9e-05	1	1	75	67
K01056	peptidyl-tRNA hydrolase, PTH1 family	0.310758	0.450679	0	0.000326499	0.000320856	1	1	74	67
K01057	6-phosphogluconolactonase	0.857067	0.907622	0	8.673e-05	8.5661e-05	1	1	71	70
K01058	phospholipase A1	0.012109	0.0360256	0	1.4653e-05	9.807e-06	1	1	80	63
K01060	cephalosporin-C deacetylase	0.251106	0.383151	1	0.000165692	0.00019189	1	1	66	74
K01061	carboxymethylenebutenolidase	0.00036457	0.00311914	0	1.6015e-05	6.961e-06	0.984	0.974	84	59
K01066	acetyl esterase	0.000611982	0.00422419	0	8.5007e-05	6.4107e-05	1	1	83	60
K01067	acetyl-CoA hydrolase	0.000401131	0.00329633	1	0.000204256	0.000262064	1	1	57	81
K01069	hydroxyacylglutathione hydrolase	0.283597	0.420749	0	0.000300184	0.000292566	1	1	75	67
K01070	S-formylglutathione hydrolase	0.840659	0.897647	0	0.000112989	0.00011101	1	1	71	70
K01071	medium-chain acyl-[acyl-carrier-protein] hydrolase	0.0988826	0.189373	0	8.1736e-05	7.2508e-05	1	1	77	65
K01073	acyl-CoA hydrolase	0.00249337	0.010818	0	6.335e-06	5.329e-06	1	1	82	61
K01075	4-hydroxybenzoyl-CoA thioesterase	0.191099	0.311523	1	3.486e-06	4.927e-06	0.746	0.857	66	75
K01077	alkaline phosphatase	0.527077	0.653935	1	0.000349327	0.000369905	1	1	68	72
K01078	acid phosphatase	0.597666	0.713227	1	2.8234e-05	3.6127e-05	1	1	68	72
K01079	phosphoserine phosphatase	0.168191	0.282848	1	0.000111937	0.000121117	1	1	65	75
K01081	5'-nucleotidase	0.00821785	0.026741	1	0.000166649	0.000196613	1	1	60	79
K01082	3'(2'), 5'-bisphosphate nucleotidase	0.574615	0.69528	1	0.000106923	0.000112305	1	1	68	72
K01083	3-phytase	0.352613	0.494554	1	1.35e-07	1.82e-07	0.381	0.481	67	73
K01085	glucose-1-phosphatase	0.96492	0.978206	1	9.182e-06	1.2883e-05	0.984	0.987	70	71
K01087	trehalose 6-phosphate phosphatase	0.440887	0.576849	0	4.141e-06	2.832e-06	1	1	73	68
K01089	imidazoleglycerol-phosphate dehydratase / histidinol-phosphatase	0.00210921	0.00966312	1	0.000134571	0.000166474	1	1	59	80
K01090	protein phosphatase	0.0112742	0.0341837	0	1.2851e-05	1.0932e-05	1	1	80	63
K01091	phosphoglycolate phosphatase	0.690694	0.789968	1	0.000602338	0.000614928	1	1	69	72
K01092	myo-inositol-1(or 4)-monophosphatase	0.247663	0.379167	0	0.000154097	0.000143396	1	1	75	67
K01093	4-phytase / acid phosphatase	6.91655e-05	0.0012207	0	6.653e-06	3.361e-06	1	0.987	86	58
K01095	phosphatidylglycerophosphatase A	0.265211	0.399736	1	8.5502e-05	9.1394e-05	1	1	66	74
K01096	phosphatidylglycerophosphatase B	0.000243326	0.00247654	0	4.6216e-05	3.1887e-05	1	1	84	59
K01101	4-nitrophenyl phosphatase	2.37603e-05	0.000715658	0	9.22e-06	4.702e-06	1	1	87	57
K01104	protein-tyrosine phosphatase	0.0281773	0.06993	0	0.00052598	0.000485496	1	1	79	64
K01106	inositol-1,4,5-trisphosphate 5-phosphatase	9.20087e-05	0.00145666	1	4.7e-08	3.73e-07	0.159	0.481	58	81
K01113	alkaline phosphatase D	0.821059	0.88322	0	3.4706e-05	4.3229e-05	1	1	71	70
K01114	phospholipase C	0.47384	0.608496	0	1.3611e-05	1.0003e-05	1	1	73	68
K01115	phospholipase D1/2	0.498817	0.630681	1	3.39e-07	6.3e-07	0.381	0.455	68	72
K01118	FMN-dependent NADH-azoreductase	5.39598e-05	0.00108951	0	1.416e-05	9.812e-06	1	1	86	58
K01119	2',3'-cyclic-nucleotide 2'-phosphodiesterase / 3'-nucleotidase	0.866943	0.913568	0	0.0001914	0.000194594	1	1	71	70
K01121	2',3'-cyclic-nucleotide 3'-phosphodiesterase	0.0584911	0.124516	0	5.22e-07	2.15e-07	0.778	0.649	78	65
K01125	N-acetylglucosamine-1-phosphodiester alpha-N-acetylglucosaminidase	0.331176	0.471565	1	3.5789e-05	4.1571e-05	1	1	67	74
K01126	glycerophosphoryl diester phosphodiesterase	0.986633	0.990574	0	0.000544671	0.000577783	1	1	71	70
K01128	sphingomyelin phosphodiesterase acid-like 3	0.890503	0.929658	1	7.7e-08	1.02e-07	0.143	0.143	70	71
K01129	dGTPase	0.000427361	0.00342688	0	0.00034785	0.000303971	1	1	84	60
K01130	arylsulfatase	0.178777	0.296209	1	0.000363875	0.000394357	1	1	65	75
K01132	N-acetylgalactosamine-6-sulfatase	0.235586	0.366764	1	2.423e-06	2.755e-06	0.857	0.922	66	74
K01133	choline-sulfatase	0.58321	0.702647	0	7.1108e-05	6.4726e-05	1	1	73	69
K01134	arylsulfatase A	0.518902	0.647428	1	0.000285369	0.00030811	1	1	68	73
K01135	arylsulfatase B	0.502749	0.633455	0	1.6472e-05	1.4616e-05	1	1	73	68
K01136	iduronate 2-sulfatase	0.237533	0.369006	0	4.3532e-05	3.5718e-05	1	1	75	67
K01137	N-acetylglucosamine-6-sulfatase	0.0366093	0.0856646	1	6.8194e-05	9.6423e-05	1	1	63	77
K01138	uncharacterized sulfatase	0.70931	0.802447	1	0.000610681	0.000619044	1	1	69	72
K01139	guanosine-3',5'-bis(diphosphate) 3'-pyrophosphohydrolase	0.283597	0.420749	0	1.1518e-05	1.1686e-05	1	1	75	67
K01141	exodeoxyribonuclease I	0.195573	0.316742	0	1.1508e-05	1.177e-05	1	1	75	66
K01142	exodeoxyribonuclease III	0.00229393	0.0102141	1	0.000235077	0.000254151	1	1	59	80
K01143	exodeoxyribonuclease (lambda-induced)	0.418633	0.556424	0	3.668e-06	4.777e-06	0.937	0.87	74	68
K01144	exodeoxyribonuclease V	0.0354955	0.0834871	1	0.000342317	0.000390996	1	1	63	77
K01146	protein Xni	0.000234659	0.00243803	0	5.713e-06	1.908e-06	0.952	0.896	84	59
K01147	exoribonuclease II	0.251106	0.383151	0	1.3704e-05	1.5788e-05	1	1	75	67
K01150	deoxyribonuclease I	0.29697	0.435711	0	1.1029e-05	8.776e-06	1	1	74	67
K01151	deoxyribonuclease IV	1.22627e-05	0.000519669	0	0.000179744	0.000139195	1	1	87	57
K01152	isfu1 transposase	0.0121795	0.0362056	0	1.094e-06	9.28e-07	0.857	0.623	80	63
K01153	type I restriction enzyme, R subunit	0.00154255	0.00779728	1	0.000641316	0.000761389	1	1	58	80
K01154	type I restriction enzyme, S subunit	6.32347e-06	0.000331595	1	0.000600219	0.00100047	1	1	53	85
K01155	type II restriction enzyme	0.0385318	0.0890766	1	0.000234775	0.000272528	1	1	63	77
K01156	type III restriction enzyme	0.077132	0.154752	1	0.000112318	0.000166279	1	1	64	76
K01159	crossover junction endodeoxyribonuclease RuvC	0.374554	0.516463	0	0.000195782	0.000195741	1	1	74	68
K01160	crossover junction endodeoxyribonuclease RusA	0.538026	0.663153	0	7.093e-06	7.998e-06	0.921	0.948	73	69
K01161	deoxyribonuclease (pyrimidine dimer)	0.0946456	0.182707	0	5.4e-07	2.021e-06	0.635	0.468	77	66
K01163	uncharacterized protein	0.956576	0.973538	1	0.000281006	0.00027958	1	1	70	71
K01166	ribonuclease T2	0.356646	0.498791	0	7.34e-07	3.674e-06	0.714	0.584	74	68
K01167	ribonuclease T1	0.431176	0.568017	0	5.68e-07	2.5e-07	0.444	0.416	73	68
K01169	ribonuclease I (enterobacter ribonuclease)	0.000330905	0.00296674	0	5.811e-06	2.125e-06	0.984	0.922	84	59
K01173	endonuclease G, mitochondrial	0.00282239	0.0117826	1	0.000316018	0.000406382	1	1	59	80
K01174	micrococcal nuclease	0.0647243	0.135529	0	1.7138e-05	1.5821e-05	1	1	78	65
K01175	esterase	0.000611982	0.00422419	0	6.672e-06	5.01e-06	1	1	83	60
K01176	alpha-amylase	0.609347	0.722906	1	0.000293298	0.000510531	1	1	69	72
K01178	glucoamylase	0.91328	0.943571	1	4.2143e-05	4.2363e-05	1	1	70	71
K01179	endoglucanase	0.827581	0.888008	0	0.000524542	0.00054658	1	1	71	70
K01180	endo-1,3(4)-beta-glucanase	0.022444	0.0587623	0	9.108e-06	4.824e-06	1	1	79	63
K01181	endo-1,4-beta-xylanase	0.418864	0.556424	1	0.000491541	0.000585647	1	1	67	73
K01182	oligo-1,6-glucosidase	0.0033679	0.0133055	0	7.0477e-05	5.1016e-05	1	1	82	61
K01183	chitinase	0.161819	0.275133	1	0.000225558	0.000245099	1	1	65	75
K01184	polygalacturonase	0.213498	0.339334	1	2.5078e-05	8.955e-05	1	1	66	74
K01185	lysozyme	0.000209827	0.00231381	1	0.000480366	0.000635714	1	1	56	82
K01186	sialidase-1	0.0757408	0.152591	1	0.000228107	0.000273046	1	1	64	76
K01187	alpha-glucosidase	0.00577544	0.0202196	1	0.00131534	0.00155978	1	1	60	79
K01190	beta-galactosidase	0.0743702	0.150495	1	0.00278223	0.00299574	1	1	64	76
K01191	alpha-mannosidase	0.41167	0.548968	0	0.000155385	0.000140337	1	1	74	68
K01192	beta-mannosidase	0.687609	0.787799	0	0.000150666	0.000148161	1	1	72	69
K01193	beta-fructofuranosidase	0.724959	0.813734	0	0.000158425	0.000154319	1	1	72	69
K01194	alpha,alpha-trehalase	1.66348e-05	0.000609303	0	1.9781e-05	7.815e-06	1	1	87	57
K01195	beta-glucuronidase	0.549196	0.672493	0	0.000114738	0.000111731	1	1	73	69
K01196	glycogen debranching enzyme	0.25284	0.385152	0	2.3916e-05	2.1544e-05	1	1	75	67
K01197	hyaluronoglucosaminidase	0.484245	0.616859	1	0.000119407	0.000132984	1	1	68	73
K01198	xylan 1,4-beta-xylosidase	0.0475697	0.105391	1	0.00049845	0.000549524	1	1	63	77
K01199	glucan endo-1,3-beta-D-glucosidase	0.852138	0.905032	0	2.795e-06	2.86e-06	0.984	0.987	71	70
K01200	pullulanase	0.0743702	0.150495	1	0.000233738	0.000259078	1	1	64	76
K01201	glucosylceramidase	0.39053	0.530879	1	0.000154695	0.000170229	1	1	67	73
K01202	galactosylceramidase	0.638329	0.749361	1	8.01e-07	2.306e-06	0.683	0.753	69	72
K01205	alpha-N-acetylglucosaminidase	0.159321	0.271965	1	0.000311545	0.000353304	1	1	65	75
K01206	alpha-L-fucosidase	0.0697317	0.143378	1	0.000864351	0.000980789	1	1	64	76
K01207	beta-N-acetylhexosaminidase	0.953239	0.971227	0	0.000337602	0.000332543	1	1	71	70
K01208	cyclomaltodextrinase	0.168191	0.282848	0	7.181e-06	5.86e-06	1	0.987	76	66
K01209	alpha-N-arabinofuranosidase	0.0750529	0.151582	1	0.000848057	0.00103677	1	1	64	76
K01210	glucan 1,3-beta-glucosidase	0.933238	0.957002	1	1.1565e-05	1.3345e-05	1	1	70	71
K01212	levanase	0.0690889	0.142579	1	1.3248e-05	1.6441e-05	1	1	64	76
K01213	galacturan 1,4-alpha-galacturonidase	0.529817	0.65644	0	0.000197745	0.000191577	1	1	73	69
K01215	glucan 1,6-alpha-glucosidase	0.759783	0.841139	0	2.1478e-05	2.0695e-05	1	1	72	70
K01216	licheninase	0.0097564	0.0305605	1	0.000145812	0.000191916	1	1	61	79
K01218	mannan endo-1,4-beta-mannosidase	0.176085	0.293234	0	0.00030276	0.000349416	1	1	76	66
K01219	beta-agarase	0.890064	0.929334	0	3.0987e-05	3.1612e-05	1	1	71	70
K01220	6-phospho-beta-galactosidase	0.0413671	0.0943444	1	4.077e-06	5.142e-06	0.984	1	63	77
K01222	6-phospho-beta-glucosidase	0.000455185	0.00357142	0	1.5053e-05	1.014e-05	1	1	84	60
K01223	6-phospho-beta-glucosidase	0.00256329	0.0110034	0	0.000133721	0.000106344	1	1	82	61
K01224	arabinogalactan endo-1,4-beta-galactosidase	0.96659	0.978402	1	0.000203658	0.000220573	1	1	70	71
K01226	trehalose-6-phosphate hydrolase	0.847214	0.902169	1	3.2039e-05	3.4335e-05	1	1	70	71
K01227	mannosyl-glycoprotein endo-beta-N-acetylglucosaminidase	0.706195	0.80004	0	8.3798e-05	8.5831e-05	1	1	72	69
K01228	mannosyl-oligosaccharide glucosidase	0.358988	0.500796	0	1.2566e-05	1.4609e-05	1	0.987	74	68
K01230	mannosyl-oligosaccharide alpha-1,2-mannosidase	0.120165	0.219134	0	1.204e-06	3.49e-07	0.714	0.727	76	66
K01232	maltose-6'-phosphate glucosidase	0.919927	0.947351	1	3.7232e-05	4.4533e-05	1	1	70	71
K01233	chitosanase	0.164564	0.278501	0	3.23e-07	3.86e-07	0.857	0.753	76	66
K01234	neopullulanase	0.00906807	0.0288886	1	0.000303488	0.000361828	1	1	61	79
K01235	alpha-glucuronidase	0.0452702	0.10125	1	0.000104576	0.000161563	1	1	63	77
K01236	maltooligosyltrehalose trehalohydrolase	0.251106	0.383151	0	5.711e-06	5.439e-06	1	1	75	67
K01238	SUN family beta-glucosidase	0.556613	0.679494	1	2.59e-07	2.43e-07	0.524	0.623	68	72
K01239	purine nucleosidase	0.644983	0.754378	0	2.5991e-05	2.5193e-05	1	1	72	69
K01241	AMP nucleosidase	0.933238	0.957002	1	8.5302e-05	8.5869e-05	1	1	70	71
K01243	adenosylhomocysteine nucleosidase	0.471258	0.606141	0	0.000271539	0.000273018	1	1	73	68
K01246	DNA-3-methyladenine glycosylase I	0.443374	0.579271	0	0.00015815	0.000153761	1	1	73	68
K01247	DNA-3-methyladenine glycosylase II	4.59204e-05	0.00100515	0	3.5472e-05	2.2699e-05	1	1	86	58
K01250	pyrimidine-specific ribonucleoside hydrolase	1.66348e-05	0.000609303	0	1.4855e-05	7.411e-06	1	1	87	57
K01251	adenosylhomocysteinase	0.421279	0.558512	0	6.0221e-05	5.8458e-05	1	1	74	68
K01252	bifunctional isochorismate lyase / aryl carrier protein	0.0150915	0.0430031	0	1.267e-06	4.08e-07	0.698	0.584	79	63
K01255	leucyl aminopeptidase	0.0177531	0.048684	0	0.000107666	9.3641e-05	1	1	79	63
K01256	aminopeptidase N	0.963251	0.976786	0	8.0998e-05	7.9396e-05	1	1	71	70
K01258	tripeptide aminopeptidase	0.00987554	0.030841	0	0.000261831	0.00024661	1	1	80	62
K01259	proline iminopeptidase	0.270639	0.405235	1	4.7483e-05	7.224e-05	1	1	66	74
K01261	glutamyl aminopeptidase	0.0401049	0.0921869	1	1.216e-06	7.67e-07	0.905	0.961	63	77
K01262	Xaa-Pro aminopeptidase	0.97995	0.986174	1	0.000502859	0.000510553	1	1	70	71
K01264	aminopeptidase Y	0.0269413	0.0675524	0	3.23e-07	2.06e-07	0.857	0.779	79	64
K01265	methionyl aminopeptidase	0.857067	0.907622	1	0.000400706	0.000406279	1	1	70	71
K01266	D-aminopeptidase	0.00124057	0.00673808	0	4.0374e-05	2.9839e-05	1	1	83	60
K01267	aspartyl aminopeptidase	0.863649	0.911942	0	0.000144624	0.000151965	1	1	71	70
K01269	aminopeptidase	0.597666	0.713227	0	4.359e-05	4.2342e-05	1	1	73	69
K01270	dipeptidase D	0.0244959	0.0630254	1	0.00040473	0.000436159	1	1	62	77
K01271	Xaa-Pro dipeptidase	0.743889	0.829591	0	0.000165197	0.000164558	1	1	72	69
K01273	membrane dipeptidase	0.0385318	0.0890766	1	0.000217534	0.000239594	1	1	63	77
K01274	D-alanyl-D-alanine dipeptidase	0.243458	0.375252	1	5.36e-07	4.72e-07	0.794	0.896	66	74
K01275	cathepsin C	0.224783	0.353189	0	3.1e-08	1.9e-08	0.206	0.13	73	68
K01277	dipeptidyl-peptidase III	0.0799768	0.15932	1	0.000226212	0.000243836	1	1	64	76
K01278	dipeptidyl-peptidase 4	0.000769834	0.00487517	1	0.000633883	0.000753003	1	1	58	81
K01280	tripeptidyl-peptidase II	0.506805	0.636914	1	1.51e-07	2.57e-07	0.159	0.208	69	72
K01281	X-Pro dipeptidyl-peptidase	0.0183656	0.0500812	0	5.511e-06	3.266e-06	1	1	79	63
K01283	peptidyl-dipeptidase A	0.920682	0.94786	0	1.65e-06	1.776e-06	0.587	0.61	71	70
K01284	peptidyl-dipeptidase Dcp	0.706195	0.80004	1	0.000377101	0.00038598	1	1	69	72
K01285	lysosomal Pro-X carboxypeptidase	0.00103827	0.00600789	1	1.05e-07	3.8e-07	0.0317	0.234	63	77
K01286	D-alanyl-D-alanine carboxypeptidase	0.105023	0.197909	0	0.000161571	0.000139152	1	1	77	65
K01295	glutamate carboxypeptidase	0.518902	0.647428	0	3.6202e-05	3.4615e-05	1	1	73	68
K01296	carboxypeptidase M	0.0162699	0.0456295	0	3.67e-07	1.13e-07	0.683	0.545	79	63
K01297	muramoyltetrapeptide carboxypeptidase	0.428571	0.565608	0	9.5722e-05	9.0395e-05	1	1	74	68
K01299	carboxypeptidase Taq	0.00306327	0.0124391	0	3.3039e-05	2.3667e-05	1	1	82	61
K01301	N-acetylated-alpha-linked acidic dipeptidase	0.597666	0.713227	1	2.9737e-05	3.0541e-05	1	1	68	72
K01302	carboxypeptidase Q	0.39053	0.530879	1	4.0975e-05	4.5984e-05	1	1	67	73
K01303	acylaminoacyl-peptidase	0.112407	0.208347	1	0.00026245	0.000308924	1	1	64	75
K01304	pyroglutamyl-peptidase	0.0221983	0.0582656	0	2.9617e-05	2.3043e-05	1	1	79	63
K01305	beta-aspartyl-dipeptidase (metallo-type)	0.527077	0.653935	0	4.1572e-05	4.0421e-05	1	1	73	69
K01308	g-D-glutamyl-meso-diaminopimelate peptidase	7.54947e-06	0.000366854	0	2.2031e-05	1.4392e-05	1	1	87	57
K01312	trypsin	0.750327	0.834346	0	1.021e-06	1.052e-06	0.603	0.597	72	70
K01315	plasminogen	0.302242	0.441669	1	6.4e-08	5e-08	0.111	0.182	68	72
K01317	acrosin	0.860357	0.909916	0	5.729e-06	5.561e-06	1	1	71	70
K01318	glutamyl endopeptidase	8.38699e-05	0.00138938	0	1.4172e-05	8.93e-06	1	1	85	58
K01322	prolyl oligopeptidase	0.0163929	0.0458686	0	3.9326e-05	3.162e-05	1	1	80	63
K01326	pancreatic elastase I	0.0302693	0.0737409	1	2.817e-06	6.685e-06	0.524	0.792	62	77
K01336	cerevisin	0.00706072	0.0237607	0	2e-08	6e-09	0.254	0.0909	77	65
K01337	lysyl endopeptidase	0.331176	0.471565	1	1.1548e-05	1.2462e-05	1	1	67	74
K01338	ATP-dependent Lon protease	0.263419	0.39794	0	0.000323895	0.000311135	1	1	75	67
K01342	subtilisin	0.843935	0.899465	0	2.6949e-05	3.654e-05	1	1	71	70
K01347	IgA-specific serine endopeptidase	0.656854	0.764201	1	3.47e-07	7.98e-07	0.714	0.74	69	72
K01354	oligopeptidase B	0.00917969	0.0291805	0	6.328e-06	3.459e-06	1	0.987	80	62
K01355	omptin	0.988028	0.991701	1	9.81e-07	1.04e-06	0.603	0.675	70	71
K01356	repressor LexA	0.00245906	0.0107074	0	0.000353502	0.000300263	1	1	82	61
K01358	ATP-dependent Clp protease, protease subunit	0.591864	0.709322	0	0.000434446	0.000436998	1	1	73	69
K01360	proprotein convertase subtilisin/kexin type 2	8.17602e-06	0.00038951	1	4.03e-07	7.35e-07	0.127	0.532	56	82
K01361	lactocepin	0.0743702	0.150495	1	0.000217823	0.000297433	1	1	64	76
K01364	streptopain	0.192696	0.313379	1	0.000104907	0.000130095	1	1	66	75
K01365	cathepsin L	0.801571	0.86965	1	3.5282e-05	3.9522e-05	1	1	70	71
K01366	cathepsin H	0.0947233	0.182752	0	9.86e-07	5.04e-07	0.635	0.545	77	66
K01367	calpain-1	0.312675	0.452684	0	3.2e-08	3.5e-08	0.222	0.156	73	68
K01368	cathepsin S	0.101125	0.192555	1	1.289e-06	2.495e-06	0.778	0.831	64	76
K01369	legumain	0.597665	0.713227	1	3.301e-06	8.038e-06	1	0.961	68	72
K01371	cathepsin K	1.82818e-05	0.000646617	0	6.896e-06	3.228e-06	1	1	87	57
K01372	bleomycin hydrolase	0.0385318	0.0890766	1	0.000395273	0.000447922	1	1	63	77
K01373	cathepsin F	0.0285413	0.0706648	0	1.28e-07	9.8e-08	0.27	0.13	76	66
K01387	microbial collagenase	0.215044	0.341196	0	8.178e-06	7.584e-06	1	0.987	75	67
K01390	IgA-specific metalloendopeptidase	0.198341	0.320003	1	5.58e-07	6.8e-07	0.873	0.948	66	74
K01392	thimet oligopeptidase	0.0189491	0.0513648	0	1.7e-08	1e-08	0.27	0.117	77	66
K01395	meprin A	0.054849	0.118633	1	5.39e-07	5.99e-07	0.508	0.675	63	76
K01398	matrix metalloproteinase-2 (gelatinase A)	0.152374	0.262753	1	4.4e-08	4.9e-08	0.143	0.26	67	74
K01399	pseudolysin	0.241615	0.372884	1	6e-09	3.6e-08	0.19	0.273	67	73
K01400	bacillolysin	0.0075332	0.024993	0	5.5426e-05	2.1611e-05	1	1	81	62
K01404	leishmanolysin	0.733382	0.8214	0	1.88e-07	1.69e-07	0.206	0.182	71	70
K01406	serralysin	0.089026	0.173924	0	7.755e-06	6.456e-06	1	1	77	65
K01407	protease III	0.000370457	0.00315451	0	5.194e-06	2.146e-06	1	0.987	84	59
K01408	insulysin	2.33222e-05	0.000708314	0	3.4216e-05	1.952e-05	1	1	87	57
K01409	N6-L-threonylcarbamoyladenine synthase	0.259859	0.393704	0	0.000296839	0.000299338	1	1	75	67
K01414	oligopeptidase A	0.571763	0.693211	0	1.2088e-05	1.3369e-05	1	1	73	69
K01419	ATP-dependent HslUV protease, peptidase subunit HslV	0.666161	0.771228	1	1.737e-05	2.09e-05	1	1	69	72
K01420	CRP/FNR family transcriptional regulator, anaerobic regulatory protein	0.285482	0.422686	0	0.000271062	0.000265046	1	1	75	67
K01421	putative membrane protein	0.0244959	0.0630254	0	0.000176841	0.000142827	1	1	79	64
K01422	protease AXL1	0.107605	0.201629	1	1.996e-06	1.216e-06	0.889	0.922	64	75
K01423	NA	0.000611982	0.00422419	0	7.8e-06	3.878e-06	1	1	83	60
K01424	L-asparaginase	0.788647	0.861352	0	0.000368677	0.000367924	1	1	72	70
K01425	glutaminase	0.753413	0.836501	0	0.000165199	0.000162503	1	1	72	70
K01426	amidase	0.44587	0.581294	0	1.521e-05	1.475e-05	1	1	73	68
K01427	urease	0.749063	0.83434	1	1.1e-08	3.3e-08	0.0952	0.117	70	71
K01428	urease subunit alpha	0.00507631	0.0182993	0	8.567e-06	7.694e-06	1	1	81	62
K01429	urease subunit beta	9.44173e-06	0.00043013	0	3.761e-06	1.883e-06	0.984	0.935	87	57
K01430	urease subunit gamma	0.0389265	0.0898464	0	6.547e-06	5.96e-06	1	1	78	64
K01431	beta-ureidopropionase	0.00011645	0.00166759	0	5.147e-06	3.153e-06	1	1	85	59
K01432	arylformamidase	0.0333543	0.0793852	0	4.8478e-05	3.4501e-05	1	1	79	64
K01433	formyltetrahydrofolate deformylase	0.853781	0.905984	0	6.3057e-05	6.2601e-05	1	1	71	70
K01434	penicillin amidase	0.104317	0.197242	0	1.115e-06	2.7e-07	0.635	0.597	76	66
K01436	amidohydrolase	0.458465	0.594512	1	0.000185899	0.000204416	1	1	68	73
K01438	acetylornithine deacetylase	0.16562	0.27951	1	0.000193873	0.000236	1	1	65	75
K01439	succinyl-diaminopimelate desuccinylase	0.0196465	0.0529402	0	0.00012137	0.000105056	1	1	79	63
K01442	choloylglycine hydrolase	0.306776	0.446504	0	0.000435364	0.000423428	1	1	74	67
K01443	N-acetylglucosamine-6-phosphate deacetylase	0.216597	0.343212	1	0.00029403	0.000314021	1	1	66	74
K01444	N4-(beta-N-acetylglucosaminyl)-L-asparaginase	0.00149871	0.00762855	1	3.785e-06	6.738e-06	1	1	58	80
K01446	N-acetylmuramoyl-L-alanine amidase	0.00934935	0.0296293	1	4.153e-06	6.577e-06	0.984	0.987	61	79
K01447	N-acetylmuramoyl-L-alanine amidase	0.105023	0.197909	1	0.00126051	0.00138541	1	1	64	76
K01448	N-acetylmuramoyl-L-alanine amidase	0.259859	0.393704	1	0.000754183	0.000790855	1	1	66	74
K01449	N-acetylmuramoyl-L-alanine amidase	0.00202206	0.00936389	0	0.000109433	8.0818e-05	1	1	82	61
K01451	hippurate hydrolase	0.00527756	0.0188662	0	8.002e-05	6.3257e-05	1	1	81	62
K01452	chitin deacetylase	0.0611666	0.12923	0	0.000251126	0.000243203	1	1	78	65
K01453	6-aminohexanoate-oligomer exohydrolase	0.604915	0.719874	0	2.92e-07	4.3e-07	0.651	0.662	72	69
K01455	formamidase	0.939901	0.961131	1	8.01e-07	2.228e-06	1	0.974	70	71
K01457	allophanate hydrolase	0.0125412	0.0371003	0	3.189e-06	2.136e-06	0.952	0.948	80	63
K01459	N-carbamoyl-D-amino-acid hydrolase	0.0381029	0.0885908	0	1.169e-06	6.3e-07	0.841	0.831	78	64
K01460	glutathionylspermidine amidase/synthetase	0.416458	0.55444	0	2.8113e-05	2.8419e-05	1	1	74	68
K01461	N-acyl-D-glutamate deacylase	0.12325	0.223586	0	1.165e-06	6.71e-07	0.683	0.623	76	66
K01462	peptide deformylase	0.000388587	0.00324818	0	0.000286377	0.000253103	1	1	84	59
K01464	dihydropyrimidinase	0.187036	0.306154	0	3.1426e-05	2.7247e-05	1	1	76	66
K01465	dihydroorotase	0.0115466	0.0348214	0	0.000287847	0.000272566	1	1	80	63
K01466	allantoinase	0.939901	0.961131	1	1.831e-05	4.2578e-05	1	1	70	71
K01467	beta-lactamase class C	0.0354955	0.0834871	0	2.2737e-05	1.7042e-05	1	1	78	64
K01468	imidazolonepropionase	0.198481	0.320003	0	0.000122949	0.000109422	1	1	75	67
K01470	creatinine amidohydrolase	0.318823	0.458997	1	9.6124e-05	0.000103197	1	1	67	74
K01473	N-methylhydantoinase A	0.0171585	0.0474822	0	6.945e-06	5.238e-06	1	1	80	63
K01474	N-methylhydantoinase B	0.00121344	0.00664019	0	1.936e-06	1.248e-06	0.984	0.961	83	60
K01476	arginase	0.788647	0.861352	0	3.0893e-05	2.9766e-05	1	1	72	70
K01478	arginine deiminase	0.0163929	0.0458686	0	1.8716e-05	1.1876e-05	1	1	80	63
K01479	formiminoglutamase	4.12068e-05	0.000959606	0	7.346e-06	2.716e-06	1	0.987	86	58
K01480	agmatinase	0.0434987	0.09801	0	0.000126762	0.000110752	1	1	78	64
K01482	dimethylargininase	0.0303495	0.0738395	1	1.712e-06	3.965e-06	0.952	1	62	77
K01483	ureidoglycolate lyase	0.00380005	0.0146321	0	8.782e-06	4.585e-06	1	1	81	62
K01484	succinylarginine dihydrolase	0.000420443	0.00339178	0	5.191e-06	2.045e-06	1	0.922	84	60
K01485	cytosine deaminase	0.058327	0.124203	0	2.8769e-05	2.1263e-05	1	1	78	65
K01486	adenine deaminase	0.154414	0.265897	0	8.6918e-05	8.4656e-05	1	1	76	66
K01487	guanine deaminase	0.0764338	0.153775	1	0.000146817	0.000155552	1	1	64	76
K01488	adenosine deaminase	0.0114097	0.0345227	0	4.2138e-05	3.3222e-05	1	1	80	63
K01489	cytidine deaminase	1.54201e-05	0.000588465	0	0.000246367	0.000217646	1	1	87	57
K01491	methylenetetrahydrofolate dehydrogenase (NADP+) / methenyltetrahydrofolate cyclohydrolase	0.586088	0.704485	0	0.000248258	0.000247868	1	1	73	69
K01492	phosphoribosylaminoimidazolecarboxamide formyltransferase	0.466118	0.601333	1	4.8432e-05	5.2955e-05	1	1	68	73
K01493	dCMP deaminase	0.00681372	0.0230786	0	0.000250176	0.000237826	1	1	81	62
K01494	dCTP deaminase	0.00417036	0.0157696	0	1.2721e-05	9.809e-06	1	1	81	62
K01495	GTP cyclohydrolase I	0.919927	0.947351	0	0.000203601	0.000203693	1	1	71	70
K01496	phosphoribosyl-AMP cyclohydrolase	0.606418	0.720603	0	1.3704e-05	1.4543e-05	1	1	72	69
K01497	GTP cyclohydrolase II	0.00394624	0.0151167	0	5.397e-06	4.591e-06	0.984	0.87	81	62
K01499	methenyltetrahydromethanopterin cyclohydrolase	0.960972	0.975697	0	3.83e-07	2.99e-07	0.635	0.727	71	70
K01501	nitrilase	0.896689	0.933176	1	6.771e-05	7.4648e-05	1	1	70	71
K01502	aliphatic nitrilase	0.000314838	0.00286499	0	3.03e-07	2.7e-08	0.286	0.0649	79	63
K01505	1-aminocyclopropane-1-carboxylate deaminase	0.199563	0.321532	0	6.3e-08	5.8e-08	0.429	0.338	75	67
K01507	inorganic pyrophosphatase	0.00180555	0.0086984	0	3.5749e-05	2.955e-05	1	1	82	61
K01512	acylphosphatase	0.000126828	0.00175394	0	5.68e-05	3.6784e-05	1	1	85	59
K01513	ectonucleotide pyrophosphatase/phosphodiesterase family member 1/3	0.127349	0.229367	1	3.923e-06	6.774e-06	1	0.987	65	75
K01514	exopolyphosphatase	0.0655978	0.136964	0	2.74e-07	1.47e-07	0.619	0.519	77	65
K01515	ADP-ribose pyrophosphatase	0.635993	0.746739	0	0.000420761	0.000430257	1	1	72	69
K01520	dUTP pyrophosphatase	0.178777	0.296209	0	0.000311334	0.000295307	1	1	76	66
K01521	CDP-diacylglycerol pyrophosphatase	0.000325627	0.00293634	0	8.844e-06	3.45e-06	0.984	0.922	84	59
K01523	phosphoribosyl-ATP pyrophosphohydrolase	0.96659	0.978402	0	1.0639e-05	1.1971e-05	1	1	71	70
K01524	exopolyphosphatase / guanosine-5'-triphosphate,3'-diphosphate pyrophosphatase	0.388223	0.529124	1	0.000157224	0.000173241	1	1	67	73
K01525	bis(5'-nucleosyl)-tetraphosphatase (symmetrical)	0.164346	0.278261	0	1.5095e-05	1.4392e-05	1	1	76	66
K01531	Mg2+-importing ATPase	0.956576	0.973538	1	9.6862e-05	9.5221e-05	1	1	70	71
K01533	Cu2+-exporting ATPase	0.318823	0.458997	0	0.000449478	0.000437373	1	1	74	67
K01534	Cd2+/Zn2+-exporting ATPase	0.847214	0.902169	1	0.000378896	0.000399018	1	1	70	71
K01535	H+-transporting ATPase	5.40746e-06	0.000310354	0	9.1e-08	8e-09	0.524	0.195	85	59
K01537	Ca2+-transporting ATPase	0.0723523	0.147435	1	0.00036232	0.000421258	1	1	64	76
K01539	sodium/potassium-transporting ATPase subunit alpha	0.453556	0.589299	0	4.5e-07	8.3e-08	0.413	0.351	73	68
K01541	H+/K+-exchanging ATPase	0.006467	0.0221397	1	6e-08	9.3e-08	0.54	0.779	60	79
K01545	K+-transporting ATPase ATPase F chain	0.00950156	0.0300073	0	9.06e-07	3.12e-07	0.508	0.351	79	63
K01546	K+-transporting ATPase ATPase A chain	0.052464	0.11446	1	0.000123043	0.000144573	1	1	63	77
K01547	K+-transporting ATPase ATPase B chain	0.0906115	0.176548	1	0.000131214	0.000152829	1	1	64	76
K01548	K+-transporting ATPase ATPase C chain	0.24938	0.381156	1	0.00012164	0.000132852	1	1	66	74
K01551	arsenite-transporting ATPase	0.563249	0.684596	0	6.6458e-05	5.7277e-05	1	1	73	69
K01556	kynureninase	0.463215	0.598986	1	1.3e-08	3.4e-08	0.143	0.195	69	72
K01557	acylpyruvate hydrolase	0.615226	0.727866	1	0.000169903	0.000175846	1	1	69	72
K01560	2-haloacid dehalogenase	2.42063e-05	0.000723115	0	5.0989e-05	4.2696e-05	1	1	87	57
K01561	haloacetate dehalogenase	0.00145601	0.00747913	0	5.956e-06	4.529e-06	1	0.987	83	61
K01563	haloalkane dehalogenase	0.000593375	0.00415876	0	4.964e-06	2.829e-06	1	1	84	60
K01565	N-sulfoglucosamine sulfohydrolase	0.204393	0.327361	1	4.698e-06	7.328e-06	1	0.987	66	74
K01567	peptidoglycan-N-acetylmuramic acid deacetylase	0.0323259	0.0775332	0	0.000135059	0.000112074	1	1	79	64
K01571	oxaloacetate decarboxylase, alpha subunit	0.785425	0.859604	1	0.000116726	0.000124306	1	1	69	71
K01572	oxaloacetate decarboxylase, beta subunit	0.245954	0.377185	0	0.000377502	0.000359489	1	1	75	67
K01573	oxaloacetate decarboxylase, gamma subunit	0.44587	0.581294	0	6.6412e-05	6.1394e-05	1	1	73	68
K01574	acetoacetate decarboxylase	0.705464	0.80004	0	8.4e-08	5.7e-08	0.27	0.26	72	70
K01575	acetolactate decarboxylase	0.352379	0.49441	0	2.967e-06	1.892e-06	0.937	0.935	74	68
K01576	benzoylformate decarboxylase	0.689681	0.789553	0	1.53e-07	9.3e-08	0.603	0.545	72	69
K01577	oxalyl-CoA decarboxylase	0.00100144	0.00583197	0	6.265e-06	2.72e-06	0.984	0.987	83	60
K01579	aspartate 1-decarboxylase	0.486866	0.619547	1	0.000169289	0.000173384	1	1	68	73
K01580	glutamate decarboxylase	0.194131	0.315009	0	0.00011416	0.000100958	1	1	75	66
K01581	ornithine decarboxylase	0.801571	0.86965	0	3.2501e-05	3.1787e-05	1	1	71	70
K01582	lysine decarboxylase	0.0300313	0.073259	0	0.000101986	8.8344e-05	1	1	79	64
K01583	arginine decarboxylase	2.55926e-05	0.000732056	0	5.2104e-05	3.1272e-05	1	1	86	57
K01584	arginine decarboxylase	0.240877	0.371981	0	1.1518e-05	9.08e-06	1	1	75	67
K01585	arginine decarboxylase	0.258092	0.391678	1	0.000196818	0.000205854	1	1	66	74
K01586	diaminopimelate decarboxylase	0.354616	0.496885	0	0.000276069	0.000275818	1	1	74	68
K01588	5-(carboxyamino)imidazole ribonucleotide mutase	0.0136225	0.0396544	0	0.000307294	0.000291	1	1	80	63
K01589	5-(carboxyamino)imidazole ribonucleotide synthase	0.00906807	0.0288886	0	2.5002e-05	1.9868e-05	1	1	80	62
K01590	histidine decarboxylase	0.603494	0.718306	1	4.2077e-05	4.3779e-05	1	1	69	72
K01591	orotidine-5'-phosphate decarboxylase	0.116249	0.213705	0	0.000256088	0.000245724	1	1	76	66
K01593	aromatic-L-amino-acid decarboxylase	0.0722836	0.147419	1	2.446e-06	3.095e-06	0.873	0.961	64	76
K01595	phosphoenolpyruvate carboxylase	0.638984	0.749526	0	1.4905e-05	1.5784e-05	1	1	72	69
K01596	phosphoenolpyruvate carboxykinase (GTP)	0.00115272	0.00638949	0	9.747e-06	4.979e-06	1	1	83	60
K01597	diphosphomevalonate decarboxylase	0.358923	0.500796	1	8.96e-07	4.53e-07	0.714	0.753	67	73
K01598	phosphopantothenoylcysteine decarboxylase	0.560941	0.682701	1	6.07e-07	2.52e-07	0.571	0.662	68	72
K01599	uroporphyrinogen decarboxylase	0.993316	0.994407	1	0.000122606	0.000115073	1	1	70	71
K01601	ribulose-bisphosphate carboxylase large chain	0.399048	0.538142	1	2.132e-06	1.572e-06	0.778	0.909	67	73
K01605	NA	0.0724038	0.147499	1	4e-09	7e-09	0.0794	0.195	66	74
K01607	4-carboxymuconolactone decarboxylase	0.96659	0.978402	0	0.000325635	0.000336211	1	1	71	70
K01608	tartronate-semialdehyde synthase	0.00635496	0.02186	0	4.506e-06	2.388e-06	0.984	0.961	81	62
K01609	indole-3-glycerol phosphate synthase	0.18564	0.304485	1	0.000172957	0.00018341	1	1	65	75
K01610	phosphoenolpyruvate carboxykinase (ATP)	2.00835e-05	0.000657087	1	0.00030055	0.000335	1	1	54	84
K01611	S-adenosylmethionine decarboxylase	0.177427	0.294661	0	2.5726e-05	2.7045e-05	1	1	76	66
K01613	phosphatidylserine decarboxylase	0.69998	0.795595	1	0.000195879	0.000196876	1	1	69	72
K01615	glutaconyl-CoA decarboxylase	0.69998	0.795595	0	0.000205881	0.000208437	1	1	72	69
K01617	2-oxo-3-hexenedioate decarboxylase	0.785587	0.859652	1	2.1e-08	3.2e-08	0.19	0.221	70	71
K01619	deoxyribose-phosphate aldolase	0.663119	0.769662	0	0.000278661	0.000283012	1	1	72	69
K01620	threonine aldolase	0.352443	0.49441	0	0.000229942	0.000227637	1	1	74	68
K01621	xylulose-5-phosphate/fructose-6-phosphate phosphoketolase	0.0258594	0.065493	0	2.849e-05	2.1358e-05	1	1	79	64
K01623	fructose-bisphosphate aldolase, class I	0.54631	0.670498	0	6.08e-07	5.98e-07	0.905	0.935	73	69
K01624	fructose-bisphosphate aldolase, class II	0.000758234	0.00482687	1	0.000343668	0.000382483	1	1	58	81
K01625	2-dehydro-3-deoxyphosphogluconate aldolase / (4S)-4-hydroxy-2-oxoglutarate aldolase	0.00534623	0.0190463	0	0.00023518	0.000212438	1	1	81	62
K01626	3-deoxy-7-phosphoheptulonate synthase	0.000420657	0.00339178	0	7.6144e-05	5.2969e-05	1	1	84	60
K01627	2-dehydro-3-deoxyphosphooctonate aldolase (KDO 8-P synthase)	0.0110075	0.0335426	1	0.000170576	0.000199139	1	1	61	78
K01628	L-fuculose-phosphate aldolase	0.63003	0.741169	0	0.000110267	0.000111238	1	1	72	69
K01629	rhamnulose-1-phosphate aldolase	0.516191	0.64504	1	0.000167792	0.000171806	1	1	68	73
K01630	2-dehydro-3-deoxyglucarate aldolase	0.00173001	0.00846313	0	1.0181e-05	4.86e-06	1	1	82	61
K01631	2-dehydro-3-deoxyphosphogalactonate aldolase	5.30007e-05	0.00107611	0	1.1502e-05	4.795e-06	1	0.961	86	58
K01633	dihydroneopterin aldolase / 7,8-dihydroneopterin epimerase	0.919927	0.947351	0	0.000162796	0.000159843	1	1	71	70
K01635	tagatose 1,6-diphosphate aldolase	0.335361	0.476223	0	1.964e-06	1.107e-06	1	0.974	74	68
K01637	isocitrate lyase	0.00147722	0.00756672	0	6.685e-06	2.99e-06	1	1	83	61
K01638	malate synthase	0.00327803	0.0130643	0	1.0022e-05	4.346e-06	1	0.961	82	61
K01639	N-acetylneuraminate lyase	0.644983	0.754378	1	0.000139174	0.000145296	1	1	69	72
K01640	hydroxymethylglutaryl-CoA lyase	0.433473	0.570323	0	7.012e-06	7.323e-06	1	1	73	68
K01641	hydroxymethylglutaryl-CoA synthase	0.156233	0.268454	1	8e-07	4.55e-07	0.746	0.831	65	75
K01643	citrate lyase subunit alpha / citrate CoA-transferase	0.107746	0.201632	0	3.7889e-05	3.4842e-05	1	1	77	66
K01644	citrate lyase subunit beta / citryl-CoA lyase	0.13703	0.242078	0	3.9987e-05	3.4804e-05	1	1	76	66
K01646	citrate lyase subunit gamma (acyl carrier protein)	0.00917969	0.0291805	0	3.2067e-05	2.2658e-05	1	1	80	62
K01647	citrate synthase	0.594762	0.711275	0	0.000275892	0.000271915	1	1	73	69
K01649	2-isopropylmalate synthase	0.120194	0.219134	0	0.000287894	0.000274019	1	1	76	66
K01652	acetolactate synthase I/II/III large subunit	0.00647766	0.0221397	0	0.000348198	0.000323353	1	1	81	62
K01653	acetolactate synthase I/III small subunit	2.947e-07	9.33216e-05	0	0.00026024	0.000220611	1	1	90	55
K01654	N-acetylneuraminate synthase	0.91328	0.943571	0	2.2649e-05	2.5641e-05	1	1	71	70
K01657	anthranilate synthase component I	0.000336545	0.00298791	1	0.000205177	0.000245569	1	1	57	82
K01658	anthranilate synthase component II	0.21196	0.337627	1	0.000163012	0.000170281	1	1	66	74
K01659	2-methylcitrate synthase	0.0181696	0.049714	0	3.329e-06	1.984e-06	0.889	0.818	79	63
K01661	naphthoate synthase	0.0373683	0.0870215	1	0.000142911	0.00015837	1	1	63	77
K01662	1-deoxy-D-xylulose-5-phosphate synthase	0.244253	0.375683	1	0.000446157	0.000501414	1	1	66	74
K01664	para-aminobenzoate synthetase component II	0.000702631	0.00458503	0	1.0931e-05	5.25e-06	1	1	83	60
K01665	para-aminobenzoate synthetase component I	0.16562	0.27951	1	0.0001406	0.000155359	1	1	65	75
K01666	4-hydroxy 2-oxovalerate aldolase	0.0430651	0.0973037	0	4.855e-05	4.0185e-05	1	1	78	64
K01667	tryptophanase	0.043936	0.098812	0	5.4247e-05	4.2433e-05	1	1	78	64
K01668	tyrosine phenol-lyase	0.316794	0.457069	1	3.514e-06	6.844e-06	1	1	67	74
K01669	deoxyribodipyrimidine photo-lyase	0.00232303	0.0103071	0	5.345e-06	3.011e-06	0.952	0.922	82	61
K01671	sulfofructosephosphate aldolase	0.00149359	0.00762855	0	3.843e-06	2.307e-06	0.968	0.87	83	61
K01673	carbonic anhydrase	0.0154782	0.0437969	1	0.000206179	0.000230314	1	1	61	78
K01674	carbonic anhydrase	0.886394	0.92734	0	1.003e-06	2.246e-06	0.841	0.792	71	70
K01676	fumarate hydratase, class I	0.152004	0.262176	1	0.000215879	0.000231437	1	1	65	75
K01677	fumarate hydratase subunit alpha	0.00282239	0.0117826	0	8.8154e-05	6.9006e-05	1	1	82	61
K01678	fumarate hydratase subunit beta	0.00395494	0.0151167	0	8.3777e-05	6.6441e-05	1	1	81	62
K01679	fumarate hydratase, class II	0.00987554	0.030841	0	2.0753e-05	1.9005e-05	1	1	80	62
K01681	aconitate hydratase	0.312761	0.452684	1	0.000273183	0.000283159	1	1	67	74
K01682	aconitate hydratase 2 / 2-methylisocitrate dehydratase	0.00319061	0.0128064	0	5.207e-06	2.457e-06	1	0.987	82	61
K01683	D-arabinonate dehydratase	5.89849e-05	0.00113142	0	5.986e-06	3.397e-06	1	1	86	58
K01684	galactonate dehydratase	0.00152049	0.00771247	0	3.7886e-05	2.7688e-05	1	1	83	61
K01685	altronate hydrolase	0.0362347	0.0848972	0	0.000183143	0.000174546	1	1	78	64
K01686	mannonate dehydratase	0.0485167	0.107228	1	0.000306288	0.000335854	1	1	63	77
K01687	dihydroxy-acid dehydratase	0.00987554	0.030841	0	0.000314687	0.000292626	1	1	80	62
K01689	enolase	0.339581	0.480809	1	0.000321852	0.000337777	1	1	67	73
K01690	phosphogluconate dehydratase	0.00323398	0.0129519	0	4.992e-06	1.822e-06	1	0.961	82	61
K01692	enoyl-CoA hydratase	0.857067	0.907622	1	8.832e-06	9.431e-06	1	1	70	71
K01693	imidazoleglycerol-phosphate dehydratase	0.00239175	0.0104958	0	7.3098e-05	5.5759e-05	1	1	82	61
K01695	tryptophan synthase alpha chain	0.0122534	0.0363807	1	0.00018865	0.000206712	1	1	61	78
K01696	tryptophan synthase beta chain	0.0128461	0.0378476	1	0.000193329	0.000216051	1	1	61	78
K01697	cystathionine beta-synthase	0.0417862	0.0950919	0	3.504e-06	2.443e-06	1	1	78	64
K01698	porphobilinogen synthase	0.187036	0.306154	0	4.0058e-05	3.9249e-05	1	1	76	66
K01699	propanediol dehydratase large subunit	0.0988826	0.189373	0	4.131e-06	2.9e-06	1	1	77	65
K01703	3-isopropylmalate/(R)-2-methylmalate dehydratase large subunit	0.265211	0.399736	1	0.000262767	0.000271065	1	1	66	74
K01704	3-isopropylmalate/(R)-2-methylmalate dehydratase small subunit	0.361186	0.502805	0	0.000246062	0.000242171	1	1	74	68
K01706	glucarate dehydratase	8.09935e-05	0.00134786	0	1.5815e-05	8.089e-06	1	1	85	58
K01708	galactarate dehydratase	4.98216e-06	0.00029881	0	3.199e-05	1.7073e-05	1	1	88	56
K01709	CDP-glucose 4,6-dehydratase	0.69998	0.795595	1	6.3191e-05	6.5549e-05	1	1	69	72
K01710	dTDP-glucose 4,6-dehydratase	0.0300313	0.073259	1	0.000456369	0.00078822	1	1	62	77
K01711	GDPmannose 4,6-dehydratase	0.0362347	0.0848972	1	0.000233675	0.000264265	1	1	63	77
K01712	urocanate hydratase	0.421279	0.558512	0	0.000122734	0.000114039	1	1	74	68
K01713	cyclohexadienyl dehydratase	0.0955046	0.183908	0	8.195e-06	7.491e-06	1	1	77	65
K01714	4-hydroxy-tetrahydrodipicolinate synthase	0.000427361	0.00342688	0	0.000324772	0.00029151	1	1	84	60
K01715	enoyl-CoA hydratase	0.00019314	0.00221004	0	6.2933e-05	4.2995e-05	1	1	85	59
K01716	3-hydroxyacyl-[acyl-carrier protein] dehydratase / trans-2-decenoyl-[acyl-carrier protein] isomerase	0.00379163	0.0146321	0	4.976e-06	3.704e-06	0.952	0.896	81	62
K01719	uroporphyrinogen-III synthase	0.128398	0.230914	1	0.000185019	0.000194097	1	1	65	75
K01720	2-methylcitrate dehydratase	0.0242309	0.0624978	0	3.943e-06	2.207e-06	1	1	79	64
K01721	nitrile hydratase	0.843824	0.899465	1	4.1e-08	2.2e-08	0.127	0.143	70	71
K01725	cyanate lyase	0.000343991	0.00303921	0	1.54e-06	6.52e-07	0.937	0.844	84	59
K01727	hyaluronate lyase	0.028784	0.0711209	1	1.1999e-05	1.8321e-05	1	1	62	77
K01728	pectate lyase	0.0485167	0.107228	1	0.000420437	0.000577433	1	1	63	77
K01729	poly(beta-D-mannuronate) lyase	0.176085	0.293234	0	2.9288e-05	1.6897e-05	1	1	76	66
K01730	oligogalacturonide lyase	0.270639	0.405235	0	0.000124767	0.000116395	1	1	75	67
K01731	pectate disaccharide-lyase	0.335362	0.476223	0	6.529e-06	7.062e-06	1	1	74	68
K01732	pectin lyase	0.606418	0.720603	1	2.957e-06	4.013e-06	1	1	69	72
K01733	threonine synthase	0.161819	0.275133	1	0.000294434	0.000312554	1	1	65	75
K01734	methylglyoxal synthase	0.000155401	0.00197682	0	0.000211348	0.000167849	1	1	85	59
K01735	3-dehydroquinate synthase	0.0764338	0.153775	0	0.000261826	0.000252902	1	1	77	65
K01736	chorismate synthase	0.657051	0.764201	0	0.000252448	0.000253297	1	1	72	69
K01737	6-pyruvoyltetrahydropterin/6-carboxytetrahydropterin synthase	0.458465	0.594512	0	0.000174751	0.000165729	1	1	73	68
K01738	cysteine synthase A	0.110524	0.205617	0	0.000355423	0.000343074	1	1	77	66
K01739	cystathionine gamma-synthase	0.0010549	0.00605448	0	2.4769e-05	1.882e-05	1	1	83	60
K01740	O-acetylhomoserine (thiol)-lyase	0.110524	0.205617	1	0.00056075	0.00058161	1	1	64	75
K01741	DNA-(apurinic or apyrimidinic site) lyase	0.0002223	0.00238989	0	3.186e-06	1.922e-06	0.984	0.987	84	59
K01744	aspartate ammonia-lyase	0.69998	0.795595	1	0.00016026	0.000163543	1	1	69	72
K01745	histidine ammonia-lyase	0.320861	0.460929	0	0.000178166	0.000161026	1	1	74	67
K01746	formiminotetrahydrofolate cyclodeaminase	0.15563	0.267481	0	0.000107779	9.2635e-05	1	1	76	66
K01749	hydroxymethylbilane synthase	0.399843	0.538517	0	4.4975e-05	4.6822e-05	1	1	74	68
K01750	ornithine cyclodeaminase	0.00494603	0.0179898	0	2.1334e-05	1.3845e-05	1	1	81	62
K01751	diaminopropionate ammonia-lyase	0.283597	0.420749	0	2.8047e-05	2.7319e-05	1	1	75	67
K01752	L-serine dehydratase	0.00168128	0.0082915	0	0.000355512	0.0003133	1	1	82	61
K01753	D-serine dehydratase	0.0269969	0.0675524	0	2.2583e-05	1.717e-05	1	1	79	64
K01754	threonine dehydratase	0.953239	0.971227	1	0.000199071	0.000228938	1	1	70	71
K01755	argininosuccinate lyase	0.87024	0.915321	1	0.000280327	0.000285104	1	1	70	71
K01756	adenylosuccinate lyase	0.837385	0.895366	0	0.000283778	0.000285691	1	1	71	70
K01758	cystathionine gamma-lyase	0.000199659	0.0022563	0	8.3171e-05	5.8413e-05	1	1	85	59
K01759	lactoylglutathione lyase	0.0149513	0.0426369	0	0.000232656	0.000213779	1	1	80	63
K01760	cystathionine beta-lyase	0.0600173	0.12717	0	1.7196e-05	1.3785e-05	1	1	78	65
K01761	methionine-gamma-lyase	0.577473	0.697812	1	1.4789e-05	2.0099e-05	1	1	68	72
K01766	cysteine sulfinate desulfinase	0.00325574	0.0130247	0	5.595e-06	5.034e-06	0.984	0.961	82	61
K01768	adenylate cyclase	0.147269	0.255735	1	0.00156971	0.00170242	1	1	65	75
K01769	guanylate cyclase, other	0.697341	0.794206	1	3.3e-08	3.4e-08	0.127	0.156	70	71
K01770	2-C-methyl-D-erythritol 2,4-cyclodiphosphate synthase	0.331176	0.471565	1	0.00022506	0.000229396	1	1	67	74
K01771	1-phosphatidylinositol phosphodiesterase	0.29697	0.435711	0	3.5667e-05	3.4771e-05	1	1	74	67
K01772	ferrochelatase	0.821059	0.88322	0	1.2868e-05	1.4772e-05	1	1	71	70
K01775	alanine racemase	0.267012	0.401537	0	0.000324847	0.000319085	1	1	75	67
K01776	glutamate racemase	0.00245906	0.0107074	0	0.000277607	0.00025723	1	1	82	61
K01777	proline racemase	0.298914	0.437419	0	3.525e-06	3.515e-06	1	1	74	67
K01778	diaminopimelate epimerase	0.0659474	0.137533	0	0.000269737	0.000256725	1	1	77	65
K01779	aspartate racemase	0.000196374	0.00223652	0	3.8299e-05	2.7044e-05	1	1	85	59
K01781	mandelate racemase	0.0108763	0.0332539	0	8.763e-06	4.792e-06	1	1	80	63
K01782	3-hydroxyacyl-CoA dehydrogenase / enoyl-CoA hydratase / 3-hydroxybutyryl-CoA epimerase	0.00306324	0.0124391	0	6.592e-06	2.587e-06	1	0.974	82	61
K01783	ribulose-phosphate 3-epimerase	0.0122534	0.0363807	0	0.000285511	0.000271525	1	1	80	63
K01784	UDP-glucose 4-epimerase	0.724959	0.813734	1	0.000629057	0.000635912	1	1	69	72
K01785	aldose 1-epimerase	0.00999598	0.0310839	0	0.000694453	0.000649571	1	1	80	63
K01786	L-ribulose-5-phosphate 4-epimerase	0.0297152	0.072707	0	5.5305e-05	4.7479e-05	1	1	79	64
K01787	N-acylglucosamine 2-epimerase	0.0409515	0.093631	1	0.000127316	0.000151173	1	1	63	77
K01788	N-acylglucosamine-6-phosphate 2-epimerase	0.0659474	0.137533	0	6.1987e-05	5.4973e-05	1	1	77	65
K01790	dTDP-4-dehydrorhamnose 3,5-epimerase	0.130515	0.233626	1	0.000362471	0.000478111	1	1	65	75
K01791	UDP-N-acetylglucosamine 2-epimerase (non-hydrolysing)	0.603494	0.718306	1	0.000240768	0.000242211	1	1	69	72
K01792	glucose-6-phosphate 1-epimerase	0.00743969	0.0247616	0	7.082e-06	5.679e-06	1	0.987	81	62
K01793	heparosan-N-sulfate-glucuronate 5-epimerase	0.759493	0.841139	0	3.392e-06	4.803e-06	0.857	0.87	72	70
K01796	alpha-methylacyl-CoA racemase	0.33876	0.480113	1	2.3e-08	3.3e-08	0.27	0.351	68	73
K01799	maleate isomerase	0.843711	0.899465	0	1.454e-06	1.181e-06	0.873	0.844	71	70
K01801	maleylpyruvate isomerase	0.788913	0.861352	0	5.05e-07	1.214e-06	0.333	0.312	71	70
K01802	peptidylprolyl isomerase	0.837385	0.895366	0	0.000212059	0.000213817	1	1	71	70
K01803	triosephosphate isomerase (TIM)	0.150809	0.260609	1	0.000395112	0.000408937	1	1	65	75
K01804	L-arabinose isomerase	0.318823	0.458997	1	0.000189481	0.00021569	1	1	67	74
K01805	xylose isomerase	0.81455	0.878423	1	0.000110568	0.000113745	1	1	70	71
K01807	ribose 5-phosphate isomerase A	0.087463	0.171468	0	4.5298e-05	3.5741e-05	1	1	77	65
K01808	ribose 5-phosphate isomerase B	3.07791e-05	0.000815815	0	0.000258689	0.000229652	1	1	86	58
K01809	mannose-6-phosphate isomerase	0.000549136	0.00397483	1	0.000247239	0.00028193	1	1	57	81
K01810	glucose-6-phosphate isomerase	0.681454	0.78284	0	0.000270963	0.000270349	1	1	72	69
K01811	alpha-D-xyloside xylohydrolase	0.103238	0.195405	1	0.000461201	0.000494378	1	1	64	76
K01812	glucuronate isomerase	0.853781	0.905984	0	0.000194394	0.000194542	1	1	71	70
K01813	L-rhamnose isomerase	0.557607	0.680006	0	0.000154589	0.000150915	1	1	73	69
K01814	phosphoribosylformimino-5-aminoimidazole carboxamide ribotide isomerase	0.000881899	0.005339	0	0.000208507	0.000193158	1	1	83	60
K01815	4-deoxy-L-threo-5-hexosulose-uronate ketol-isomerase	0.135927	0.240596	1	0.000285583	0.000311393	1	1	65	75
K01816	hydroxypyruvate isomerase	0.000120501	0.0016891	0	1.7583e-05	1.059e-05	1	1	85	59
K01817	phosphoribosylanthranilate isomerase	0.721819	0.81181	1	0.000157326	0.000162314	1	1	69	72
K01818	L-fucose/D-arabinose isomerase	0.808054	0.874222	1	0.000151055	0.000152602	1	1	70	71
K01819	galactose-6-phosphate isomerase	0.000227861	0.00240707	0	4.9796e-05	3.3222e-05	1	1	84	59
K01821	4-oxalocrotonate tautomerase	0.000268378	0.00261525	0	1.9138e-05	9.836e-06	1	1	84	59
K01822	steroid Delta-isomerase	0.00159044	0.00797296	0	1.454e-06	4.35e-07	0.635	0.377	82	61
K01823	isopentenyl-diphosphate Delta-isomerase	0.000631132	0.00430741	0	2.1631e-05	1.1996e-05	1	1	83	60
K01825	3-hydroxyacyl-CoA dehydrogenase / enoyl-CoA hydratase / 3-hydroxybutyryl-CoA epimerase / enoyl-CoA isomerase	0.000671113	0.00447143	0	6.837e-06	3.146e-06	0.984	1	83	60
K01826	5-carboxymethyl-2-hydroxymuconate isomerase	0.0018314	0.00876766	0	4.1978e-05	2.8671e-05	1	1	82	61
K01829	protein disulfide-isomerase	9.91746e-05	0.00151173	0	2.725e-06	8.27e-07	0.905	0.766	85	58
K01833	trypanothione synthetase/amidase	0.0906955	0.176665	0	1.763e-06	2.287e-06	0.873	0.805	77	65
K01834	2,3-bisphosphoglycerate-dependent phosphoglycerate mutase	0.21196	0.337627	0	0.000157953	0.00014159	1	1	75	67
K01835	phosphoglucomutase	0.240877	0.371981	0	0.000288401	0.000281357	1	1	75	67
K01838	beta-phosphoglucomutase	0.471258	0.606141	1	0.000299368	0.000307244	1	1	68	73
K01839	phosphopentomutase	0.0229424	0.0599597	0	8.854e-05	7.6372e-05	1	1	79	63
K01840	phosphomannomutase	0.00188411	0.00894095	1	0.000179143	0.000202124	1	1	59	80
K01841	phosphoenolpyruvate phosphomutase	0.0297152	0.072707	0	3.1159e-05	2.1278e-05	1	1	79	64
K01843	lysine 2,3-aminomutase	0.87024	0.915321	0	0.000100434	9.8755e-05	1	1	71	70
K01844	beta-lysine 5,6-aminomutase alpha subunit	0.0189966	0.0514171	0	1.1536e-05	7.393e-06	1	1	79	63
K01845	glutamate-1-semialdehyde 2,1-aminomutase	0.0129981	0.0382339	0	5.2818e-05	4.5488e-05	1	1	80	63
K01846	methylaspartate mutase sigma subunit	0.131034	0.234267	1	3.147e-06	5.228e-06	0.952	0.961	65	75
K01847	methylmalonyl-CoA mutase	0.058327	0.124203	1	0.000285904	0.000330958	1	1	63	76
K01848	methylmalonyl-CoA mutase, N-terminal domain	0.119198	0.217808	0	1.7314e-05	1.6931e-05	1	1	76	66
K01849	methylmalonyl-CoA mutase, C-terminal domain	0.170793	0.286054	0	1.3437e-05	1.4132e-05	1	1	76	66
K01854	UDP-galactopyranose mutase	0.76937	0.847504	1	0.000232967	0.000251377	1	1	69	71
K01856	muconate cycloisomerase	0.00374967	0.0144994	0	3.979e-06	1.753e-06	1	0.987	81	62
K01857	3-carboxy-cis,cis-muconate cycloisomerase	0.147269	0.255735	0	3.768e-06	2.992e-06	1	0.987	76	66
K01858	myo-inositol-1-phosphate synthase	0.000855762	0.00522416	1	0.000124326	0.000150919	1	1	58	81
K01866	tyrosyl-tRNA synthetase	4.84648e-05	0.00103292	1	0.000308669	0.000347627	1	1	55	83
K01867	tryptophanyl-tRNA synthetase	0.021714	0.057283	0	0.000277625	0.000264535	1	1	79	63
K01868	threonyl-tRNA synthetase	0.0149513	0.0426369	1	0.00027242	0.000288762	1	1	61	78
K01869	leucyl-tRNA synthetase	3.44195e-07	9.33216e-05	1	0.000317767	0.000372234	1	1	51	86
K01870	isoleucyl-tRNA synthetase	0.213498	0.339334	1	0.000339693	0.000363413	1	1	66	74
K01872	alanyl-tRNA synthetase	0.0434987	0.09801	1	0.000494069	0.000520804	1	1	63	77
K01873	valyl-tRNA synthetase	0.0018314	0.00876766	1	0.000299703	0.000336114	1	1	59	80
K01874	methionyl-tRNA synthetase	0.337467	0.47856	1	0.000395995	0.000418304	1	1	67	73
K01875	seryl-tRNA synthetase	0.222892	0.350681	0	0.000272682	0.000263947	1	1	75	67
K01876	aspartyl-tRNA synthetase	0.586088	0.704485	0	0.000294825	0.000295405	1	1	73	69
K01878	glycyl-tRNA synthetase alpha chain	0.666161	0.771228	1	2.9209e-05	3.4729e-05	1	1	69	72
K01879	glycyl-tRNA synthetase beta chain	0.197023	0.318497	1	2.7205e-05	4.2608e-05	1	1	66	75
K01880	glycyl-tRNA synthetase	0.936569	0.958799	0	0.000259328	0.000257245	1	1	71	70
K01881	prolyl-tRNA synthetase	0.348122	0.489857	0	0.000270949	0.000268043	1	1	74	68
K01883	cysteinyl-tRNA synthetase	0.00120471	0.00660135	1	0.0003313	0.000367793	1	1	58	81
K01884	cysteinyl-tRNA synthetase, unknown class	0.0194272	0.0524671	0	2.569e-06	1.741e-06	0.857	0.766	79	63
K01885	glutamyl-tRNA synthetase	0.0118249	0.0353678	0	0.000331738	0.000309178	1	1	80	63
K01886	glutaminyl-tRNA synthetase	0.993316	0.994407	0	0.000259566	0.000262716	1	1	71	70
K01887	arginyl-tRNA synthetase	0.00156492	0.00787754	1	0.000299603	0.000335785	1	1	59	80
K01889	phenylalanyl-tRNA synthetase alpha chain	0.58321	0.702647	1	0.00024452	0.000251735	1	1	68	72
K01890	phenylalanyl-tRNA synthetase beta chain	0.76617	0.845257	1	0.000257463	0.000261806	1	1	69	71
K01892	histidyl-tRNA synthetase	0.259859	0.393704	1	0.000267311	0.000279981	1	1	66	74
K01893	asparaginyl-tRNA synthetase	0.139257	0.24512	1	0.000273991	0.000284557	1	1	65	75
K01894	glutamyl-Q tRNA(Asp) synthetase	0.168191	0.282848	0	1.1753e-05	9.056e-06	1	1	76	66
K01895	acetyl-CoA synthetase	0.000189956	0.00219428	1	0.000350082	0.000423872	1	1	56	82
K01897	long-chain acyl-CoA synthetase	0.0829063	0.16399	1	0.00072735	0.000763679	1	1	64	76
K01902	succinyl-CoA synthetase alpha subunit	0.795102	0.865258	1	3.0509e-05	3.3336e-05	1	1	70	71
K01903	succinyl-CoA synthetase beta subunit	0.756596	0.839233	0	3.2149e-05	3.0423e-05	1	1	72	70
K01905	acetyl-CoA synthetase (ADP-forming)	0.00242509	0.0106042	0	1.948e-06	9.71e-07	0.984	0.974	82	61
K01906	6-carboxyhexanoate--CoA ligase	0.402192	0.540283	0	6.775e-06	7.767e-06	1	1	74	68
K01908	propionyl-CoA synthetase	0.0198475	0.0533776	0	2.909e-06	2.338e-06	0.921	0.831	79	63
K01910	[citrate (pro-3S)-lyase] ligase	0.021714	0.057283	0	2.6194e-05	2.4686e-05	1	1	79	63
K01911	O-succinylbenzoic acid--CoA ligase	0.00282239	0.0117826	1	0.000117117	0.000143215	1	1	59	80
K01912	phenylacetate-CoA ligase	0.431018	0.567912	1	0.000305184	0.000324331	1	1	68	73
K01914	aspartate--ammonia ligase	0.0362347	0.0848972	0	0.00020696	0.000198564	1	1	78	64
K01915	glutamine synthetase	0.00507631	0.0182993	1	0.000668227	0.000737002	1	1	60	79
K01916	NAD+ synthase	0.00170549	0.00837123	0	3.0003e-05	1.9367e-05	1	1	82	61
K01918	pantoate--beta-alanine ligase	0.130515	0.233626	1	0.000176755	0.000185606	1	1	65	75
K01919	glutamate--cysteine ligase	0.502749	0.633455	0	1.6356e-05	2.139e-05	1	1	73	68
K01920	glutathione synthase	0.00781632	0.0257224	0	4.754e-06	2.516e-06	0.952	0.948	81	62
K01921	D-alanine-D-alanine ligase	0.873538	0.917732	0	0.000308941	0.000309438	1	1	71	70
K01922	phosphopantothenate-cysteine ligase	0.0655623	0.136929	1	7.8e-07	4.83e-07	0.571	0.701	64	76
K01923	phosphoribosylaminoimidazole-succinocarboxamide synthase	0.00940662	0.0297332	0	0.000272016	0.00025383	1	1	80	62
K01924	UDP-N-acetylmuramate--alanine ligase	0.0075332	0.024993	0	0.000295993	0.000276846	1	1	81	62
K01925	UDP-N-acetylmuramoylalanine--D-glutamate ligase	0.0177531	0.048684	0	0.000285268	0.000270349	1	1	79	63
K01926	redox-sensing transcriptional repressor	0.0167718	0.0466959	0	0.00019169	0.000169866	1	1	80	63
K01928	UDP-N-acetylmuramoyl-L-alanyl-D-glutamate--2,6-diaminopimelate ligase	0.00917969	0.0291805	0	0.000311612	0.000290799	1	1	80	62
K01929	UDP-N-acetylmuramoyl-tripeptide--D-alanyl-D-alanine ligase	0.976609	0.985122	0	0.000305362	0.00031649	1	1	71	70
K01933	phosphoribosylformylglycinamidine cyclo-ligase	0.508104	0.637666	0	0.000290239	0.000287358	1	1	73	68
K01934	5-formyltetrahydrofolate cyclo-ligase	3.07025e-06	0.000226051	0	0.000281706	0.000243164	1	1	88	56
K01935	dethiobiotin synthetase	0.69998	0.795595	1	0.000116815	0.000122109	1	1	69	72
K01937	CTP synthase	0.204393	0.327361	0	0.000256258	0.00024961	1	1	75	67
K01938	formate--tetrahydrofolate ligase	0.615226	0.727866	1	0.00023077	0.000232606	1	1	69	72
K01939	adenylosuccinate synthase	0.0514528	0.112692	0	0.000294006	0.000279066	1	1	78	64
K01940	argininosuccinate synthase	0.000227861	0.00240707	1	0.000469502	0.000575118	1	1	57	82
K01941	urea carboxylase	0.00874015	0.0280657	0	4.781e-06	3.195e-06	0.984	0.974	80	62
K01945	phosphoribosylamine--glycine ligase	0.277993	0.413867	0	0.000280709	0.000278716	1	1	75	67
K01950	NAD+ synthase (glutamine-hydrolysing)	0.0757408	0.152591	0	0.000287572	0.000274489	1	1	77	65
K01951	GMP synthase (glutamine-hydrolysing)	0.890064	0.929334	1	0.000351312	0.000354806	1	1	70	71
K01952	phosphoribosylformylglycinamidine synthase	0.134831	0.239121	1	0.000356328	0.000383554	1	1	65	75
K01953	asparagine synthase (glutamine-hydrolysing)	0.612284	0.725209	1	0.00033059	0.000346686	1	1	69	72
K01955	carbamoyl-phosphate synthase large subunit	5.02347e-05	0.00104917	1	0.00052208	0.000612385	1	1	55	83
K01956	carbamoyl-phosphate synthase small subunit	0.0997418	0.190468	0	0.000251121	0.000243318	1	1	77	65
K01958	pyruvate carboxylase	0.00116982	0.00646949	0	2.9304e-05	2.0544e-05	1	1	83	60
K01960	pyruvate carboxylase subunit B	0.0963403	0.185186	1	0.000372073	0.000404724	1	1	64	76
K01961	acetyl-CoA carboxylase, biotin carboxylase subunit	0.850496	0.903947	1	0.000212852	0.000211167	1	1	70	71
K01962	acetyl-CoA carboxylase carboxyl transferase subunit alpha	0.000964816	0.00568976	0	9.6797e-05	7.4178e-05	1	1	83	60
K01963	acetyl-CoA carboxylase carboxyl transferase subunit beta	0.000549136	0.00397483	0	9.6513e-05	7.1987e-05	1	1	84	60
K01965	propionyl-CoA carboxylase alpha chain	0.197023	0.318497	0	1.9945e-05	1.7221e-05	1	1	75	66
K01966	propionyl-CoA carboxylase beta chain	0.198481	0.320003	1	0.000374739	0.00039717	1	1	66	74
K01968	3-methylcrotonyl-CoA carboxylase alpha subunit	0.0623654	0.131458	0	2.61e-07	1.05e-07	0.508	0.377	77	65
K01971	bifunctional non-homologous end joining protein LigD	0.90332	0.937667	1	2.4917e-05	2.2284e-05	1	1	70	71
K01972	DNA ligase (NAD+)	0.000936407	0.00557304	1	0.000802893	0.00093224	1	1	58	81
K01974	RNA 3'-terminal phosphate cyclase (ATP)	9.96606e-05	0.00151173	0	5.281e-06	2.704e-06	1	0.909	85	58
K01975	2'-5' RNA ligase	0.00239175	0.0104958	0	1.0359e-05	6.278e-06	1	1	82	61
K01989	putative ABC transport system substrate-binding protein	6.22094e-05	0.0011597	0	0.000166037	0.000115185	1	1	86	58
K01990	ABC-2 type transport system ATP-binding protein	0.77578	0.851796	1	0.00145321	0.00150796	1	1	69	71
K01991	polysaccharide export outer membrane protein	0.0111402	0.0338618	1	0.000442369	0.000504975	1	1	61	78
K01992	ABC-2 type transport system permease protein	0.379077	0.520454	0	0.00117731	0.00115067	1	1	74	68
K01993	HlyD family secretion protein	0.105023	0.197909	1	0.000349955	0.000377068	1	1	64	76
K01994	LuxR family transcriptional regulator, transcriptional regulator of spore coat protein	0.3886	0.52954	0	1.47e-07	2.04e-07	0.429	0.403	73	68
K01995	branched-chain amino acid transport system ATP-binding protein	1.48932e-06	0.000154853	0	0.000100398	6.6081e-05	1	1	89	56
K01996	branched-chain amino acid transport system ATP-binding protein	2.00835e-05	0.000657087	0	0.00010208	7.0801e-05	1	1	87	57
K01997	branched-chain amino acid transport system permease protein	3.19783e-06	0.000229489	0	0.000102468	6.8272e-05	1	1	88	56
K01998	branched-chain amino acid transport system permease protein	3.90259e-05	0.000945048	0	9.9085e-05	7.0183e-05	1	1	86	58
K01999	branched-chain amino acid transport system substrate-binding protein	4.93422e-05	0.00103947	0	0.000134467	9.6235e-05	1	1	86	58
K02000	glycine betaine/proline transport system ATP-binding protein	0.597666	0.713227	0	6.8013e-05	6.0994e-05	1	1	73	69
K02001	glycine betaine/proline transport system permease protein	0.588973	0.707136	0	7.4388e-05	6.5723e-05	1	1	73	69
K02002	glycine betaine/proline transport system substrate-binding protein	0.943234	0.963863	1	6.839e-05	6.6621e-05	1	1	70	71
K02003	putative ABC transport system ATP-binding protein	0.361186	0.502805	0	0.00159758	0.00157307	1	1	74	68
K02004	putative ABC transport system permease protein	0.418864	0.556424	1	0.00254938	0.0026482	1	1	67	73
K02005	HlyD family secretion protein	0.000353121	0.00307514	1	0.000742116	0.000841779	1	1	57	82
K02006	cobalt/nickel transport system ATP-binding protein	0.609347	0.722906	0	2.8779e-05	3.2516e-05	1	1	72	69
K02007	cobalt/nickel transport system permease protein	0.163078	0.276888	0	2.6086e-05	2.7518e-05	1	1	76	66
K02008	cobalt/nickel transport system permease protein	0.551993	0.67508	0	2.4822e-05	2.8205e-05	1	1	73	69
K02009	cobalt/nickel transport protein	0.0413671	0.0943444	0	1.2363e-05	9.266e-06	1	1	78	64
K02010	iron(III) transport system ATP-binding protein	0.0110075	0.0335426	0	6.332e-05	5.8403e-05	1	1	80	63
K02011	iron(III) transport system permease protein	0.0253063	0.0644957	0	7.6027e-05	7.3573e-05	1	1	79	64
K02012	iron(III) transport system substrate-binding protein	0.000660903	0.00442768	0	9.5332e-05	8.5363e-05	1	1	83	60
K02013	iron complex transport system ATP-binding protein	0.484245	0.616859	1	0.000605421	0.000647915	1	1	68	73
K02014	iron complex outermembrane recepter protein	0.0461785	0.102809	1	0.00941075	0.0105017	1	1	63	77
K02015	iron complex transport system permease protein	0.421279	0.558512	0	0.000513322	0.000515954	1	1	74	68
K02016	iron complex transport system substrate-binding protein	0.597666	0.713227	1	0.000698791	0.000757982	1	1	68	72
K02017	molybdate transport system ATP-binding protein	0.00481877	0.0176503	0	7.2587e-05	5.8852e-05	1	1	81	62
K02018	molybdate transport system permease protein	0.029402	0.0722803	0	7.8871e-05	6.6672e-05	1	1	79	64
K02019	molybdate transport system regulatory protein	0.000994022	0.00580098	0	4.2028e-05	3.3344e-05	1	1	83	60
K02020	molybdate transport system substrate-binding protein	0.0690889	0.142579	0	8.1764e-05	7.3383e-05	1	1	77	65
K02021	putative ABC transport system ATP-binding protein	0.00103937	0.00600789	0	8.096e-06	3.93e-06	1	1	83	60
K02022	HlyD family secretion protein	0.322907	0.463138	0	5.374e-05	4.9358e-05	1	1	74	67
K02024	maltoporin	0.002528	0.0109038	0	1.1512e-05	6.069e-06	0.968	0.987	82	61
K02025	multiple sugar transport system permease protein	2.03583e-06	0.000170565	0	0.00026574	0.000170877	1	1	89	56
K02026	multiple sugar transport system permease protein	3.61181e-06	0.000246042	0	0.000272137	0.000177385	1	1	88	56
K02027	multiple sugar transport system substrate-binding protein	6.32347e-06	0.000331595	0	0.00028779	0.000196124	1	1	88	56
K02028	polar amino acid transport system ATP-binding protein	0.00145601	0.00747913	0	0.000290367	0.000236994	1	1	83	61
K02029	polar amino acid transport system permease protein	0.0258594	0.065493	0	0.000285574	0.00024887	1	1	79	64
K02030	polar amino acid transport system substrate-binding protein	0.000566449	0.00405584	0	0.00069231	0.000574084	1	1	84	60
K02031	peptide/nickel transport system ATP-binding protein	0.131584	0.234905	0	0.000136116	0.000121727	1	1	76	66
K02032	peptide/nickel transport system ATP-binding protein	0.194131	0.315009	0	0.000143892	0.000130018	1	1	75	66
K02033	peptide/nickel transport system permease protein	0.030997	0.0749624	0	0.000149731	0.00012534	1	1	79	64
K02034	peptide/nickel transport system permease protein	0.0566764	0.121647	0	0.000151478	0.000130627	1	1	78	65
K02035	peptide/nickel transport system substrate-binding protein	0.306776	0.446504	0	0.000218838	0.000212688	1	1	74	67
K02036	phosphate transport system ATP-binding protein	0.187036	0.306154	0	0.000211989	0.000198158	1	1	76	66
K02037	phosphate transport system permease protein	0.402192	0.540283	0	0.000205158	0.000196593	1	1	74	68
K02038	phosphate transport system permease protein	0.416458	0.55444	0	0.000198183	0.000188484	1	1	74	68
K02039	phosphate transport system protein	0.0426352	0.0964977	0	0.000180399	0.000158258	1	1	78	64
K02040	phosphate transport system substrate-binding protein	0.0347691	0.0820699	0	0.000363823	0.000344354	1	1	79	64
K02041	phosphonate transport system ATP-binding protein	1.14086e-07	6.07769e-05	0	2.7327e-05	1.6074e-05	1	1	91	54
K02042	phosphonate transport system permease protein	4.78705e-07	0.000104894	0	2.9098e-05	1.709e-05	1	1	90	55
K02043	GntR family transcriptional regulator, phosphonate transport system regulatory protein	0.000462401	0.00361635	0	5.31e-06	2.566e-06	1	0.987	84	60
K02044	phosphonate transport system substrate-binding protein	2.94756e-06	0.000223751	0	2.3389e-05	1.3948e-05	1	1	88	56
K02045	sulfate transport system ATP-binding protein	0.0115466	0.0348214	0	2.8977e-05	2.2748e-05	1	1	80	63
K02046	sulfate transport system permease protein	0.0104909	0.0323333	0	2.8791e-05	2.2358e-05	1	1	80	63
K02047	sulfate transport system permease protein	0.00369988	0.0143599	0	2.8436e-05	2.1809e-05	1	1	82	61
K02048	sulfate transport system substrate-binding protein	0.0153008	0.0433959	0	3.3465e-05	2.6244e-05	1	1	80	63
K02049	NitT/TauT family transport system ATP-binding protein	6.4451e-05	0.0011774	0	0.000115343	8.9227e-05	1	1	86	58
K02050	NitT/TauT family transport system permease protein	0.000112528	0.00163065	0	0.000141551	0.000108025	1	1	85	59
K02051	NitT/TauT family transport system substrate-binding protein	0.00116982	0.00646949	0	0.000213481	0.000184344	1	1	83	60
K02052	putative spermidine/putrescine transport system ATP-binding protein	0.976609	0.985122	0	1.7199e-05	1.8434e-05	1	1	71	70
K02053	putative spermidine/putrescine transport system permease protein	0.481633	0.614497	0	1.9879e-05	2.0288e-05	1	1	73	68
K02054	putative spermidine/putrescine transport system permease protein	0.159321	0.271965	0	1.6698e-05	1.5572e-05	1	1	76	66
K02055	putative spermidine/putrescine transport system substrate-binding protein	0.404549	0.54225	0	1.9052e-05	1.9031e-05	1	1	74	68
K02056	simple sugar transport system ATP-binding protein	1.55305e-06	0.000154853	0	0.0001527	0.000102544	1	1	89	56
K02057	simple sugar transport system permease protein	1.66348e-05	0.000609303	0	0.000266117	0.00018969	1	1	87	57
K02058	simple sugar transport system substrate-binding protein	0.00647766	0.0221397	0	5.0952e-05	3.757e-05	1	1	81	62
K02062	thiamine transport system ATP-binding protein	0.00481785	0.0176503	0	6.902e-06	5.367e-06	1	0.935	81	62
K02063	thiamine transport system permease protein	0.177427	0.294661	0	9.551e-06	1.0951e-05	1	1	76	66
K02064	thiamine transport system substrate-binding protein	0.834114	0.893308	0	9.135e-06	9.684e-06	1	0.987	71	70
K02065	phospholipid/cholesterol/gamma-HCH transport system ATP-binding protein	0.110524	0.205617	1	0.000167541	0.000181566	1	1	64	75
K02066	phospholipid/cholesterol/gamma-HCH transport system permease protein	0.00514261	0.0184811	1	0.000162553	0.000183007	1	1	60	79
K02067	phospholipid/cholesterol/gamma-HCH transport system substrate-binding protein	0.201421	0.323454	1	0.000176939	0.000185681	1	1	66	74
K02068	putative ABC transport system ATP-binding protein	0.416458	0.55444	0	4.9897e-05	4.6089e-05	1	1	74	68
K02069	putative ABC transport system permease protein	0.458465	0.594512	0	7.494e-05	7.0228e-05	1	1	73	68
K02071	D-methionine transport system ATP-binding protein	0.00143509	0.0074398	0	9.7044e-05	7.6633e-05	1	1	83	61
K02072	D-methionine transport system permease protein	0.000895243	0.00539291	0	9.5939e-05	7.4514e-05	1	1	83	60
K02073	D-methionine transport system substrate-binding protein	0.00445459	0.0165576	0	0.000131864	0.000106855	1	1	81	62
K02074	zinc/manganese transport system ATP-binding protein	0.00210529	0.00966312	0	2.404e-06	1.141e-06	0.968	0.896	82	61
K02075	zinc/manganese transport system permease protein	0.00539725	0.0192186	0	3.07e-06	1.282e-06	0.937	0.883	81	62
K02077	zinc/manganese transport system substrate-binding protein	0.025033	0.0639797	0	7.312e-06	4.249e-06	1	0.961	79	64
K02078	acyl carrier protein	7.35367e-08	4.87281e-05	0	0.00041398	0.000332133	1	1	91	54
K02079	N-acetylgalactosamine-6-phosphate deacetylase	0.000804351	0.005019	0	3.803e-06	1.003e-06	0.968	0.909	83	60
K02080	galactosamine-6-phosphate isomerase	0.0566764	0.121647	0	8.897e-06	4.43e-06	1	1	78	65
K02081	DeoR family transcriptional regulator, aga operon transcriptional repressor	0.00395494	0.0151167	0	4.5445e-05	3.2865e-05	1	1	81	62
K02082	tagatose-6-phosphate ketose/aldose isomerase	0.0333543	0.0793852	0	2.0678e-05	1.5621e-05	1	1	79	64
K02083	allantoate deiminase	0.0494793	0.108992	0	9.568e-06	6.057e-06	1	1	78	64
K02084	apoptotic protease-activating factor	0.290078	0.427752	0	2.66e-07	1.69e-07	0.476	0.442	74	67
K02086	DNA replication protein	0.000180697	0.00211074	0	9.387e-06	6.009e-06	1	0.987	85	59
K02099	AraC family transcriptional regulator, arabinose operon regulatory protein	0.000131218	0.00178109	0	0.000172966	0.000129094	1	1	85	59
K02100	MFS transporter, SP family, arabinose:H+ symporter	0.718685	0.809534	1	7.418e-05	7.8019e-05	1	1	69	72
K02101	arabinose operon protein AraL	0.0558662	0.120369	0	4.5e-08	2.3e-08	0.19	0.0779	75	67
K02103	GntR family transcriptional regulator, arabinose operon transcriptional repressor	0.130515	0.233626	0	4.1204e-05	3.82e-05	1	1	76	66
K02106	short-chain fatty acids transporter	0.423701	0.56152	0	1.3702e-05	1.2078e-05	1	1	74	68
K02107	V/A-type H+/Na+-transporting ATPase subunit G/H	0.0115466	0.0348214	0	9.694e-06	7.472e-06	1	1	80	63
K02108	F-type H+-transporting ATPase subunit a	0.0077234	0.0254848	0	0.000298555	0.000273282	1	1	81	62
K02109	F-type H+-transporting ATPase subunit b	0.0221983	0.0582656	0	0.000318067	0.000291736	1	1	79	63
K02110	F-type H+-transporting ATPase subunit c	2.947e-07	9.33216e-05	0	0.000245294	0.000195855	1	1	90	55
K02111	F-type H+-transporting ATPase subunit alpha	0.0264228	0.0665041	0	0.000334613	0.000306195	1	1	79	64
K02112	F-type H+-transporting ATPase subunit beta	0.973269	0.98257	0	0.000323457	0.000324385	1	1	71	70
K02113	F-type H+-transporting ATPase subunit delta	0.000336545	0.00298791	0	0.000260094	0.000233402	1	1	84	59
K02114	F-type H+-transporting ATPase subunit epsilon	1.58589e-06	0.000154853	0	0.000269738	0.000215529	1	1	89	56
K02115	F-type H+-transporting ATPase subunit gamma	0.0405395	0.0928638	0	0.00031364	0.000290158	1	1	78	64
K02116	ATP synthase protein I	0.0147792	0.042295	0	2.365e-05	2.0324e-05	1	1	80	63
K02117	V/A-type H+/Na+-transporting ATPase subunit A	0.546407	0.670498	1	0.000160372	0.000166738	1	1	68	72
K02118	V/A-type H+/Na+-transporting ATPase subunit B	0.788647	0.861352	0	0.00015916	0.000154998	1	1	72	70
K02119	V/A-type H+/Na+-transporting ATPase subunit C	0.00235873	0.0103947	0	4.3405e-05	3.2955e-05	1	1	82	61
K02120	V/A-type H+/Na+-transporting ATPase subunit D	0.201421	0.323454	0	0.000147626	0.000135362	1	1	75	67
K02121	V/A-type H+/Na+-transporting ATPase subunit E	0.0697317	0.143378	0	0.000125456	0.000109464	1	1	77	65
K02122	V/A-type H+/Na+-transporting ATPase subunit F	0.00079353	0.00497345	0	4.409e-05	3.1399e-05	1	1	83	60
K02123	V/A-type H+/Na+-transporting ATPase subunit I	0.247663	0.379167	0	0.000159507	0.000148924	1	1	75	67
K02124	V/A-type H+/Na+-transporting ATPase subunit K	0.0821659	0.162968	0	0.000144591	0.000128933	1	1	77	65
K02126	F-type H+-transporting ATPase subunit a	0.0214813	0.0567925	1	8.8e-08	1.34e-07	0.143	0.325	64	76
K02132	F-type H+-transporting ATPase subunit alpha	0.257307	0.390976	1	6e-09	1e-08	0.0952	0.169	68	73
K02156	aubergine	0.131929	0.235462	0	1.799e-06	1.333e-06	0.857	0.935	76	66
K02160	acetyl-CoA carboxylase biotin carboxyl carrier protein	0.159321	0.271965	0	5.049e-05	4.7248e-05	1	1	76	66
K02167	TetR/AcrR family transcriptional regulator, transcriptional repressor of bet genes	0.00028084	0.00268144	0	9.911e-06	3.875e-06	0.968	0.883	84	59
K02168	choline/glycine/proline betaine transport protein	0.0635199	0.133236	0	1.6095e-05	1.467e-05	1	1	78	65
K02169	malonyl-CoA O-methyltransferase	0.70931	0.802447	1	0.00015208	0.000155788	1	1	69	72
K02170	pimeloyl-[acyl-carrier protein] methyl ester esterase	0.000407543	0.00333773	0	8.733e-06	3.464e-06	1	0.987	84	60
K02171	BlaI family transcriptional regulator, penicillinase repressor	0.00145601	0.00747913	0	0.000176347	0.000141642	1	1	83	61
K02172	bla regulator protein blaR1	0.0212388	0.056315	0	0.000134109	0.00011549	1	1	79	63
K02173	putative kinase	0.0261398	0.0659968	0	5.317e-06	3.383e-06	1	0.987	79	64
K02182	crotonobetaine/carnitine-CoA ligase	0.0261398	0.0659968	0	4.794e-06	2.798e-06	1	0.987	79	64
K02184	formin 2	0.00999598	0.0310839	0	0.000126434	0.000109149	1	1	80	63
K02188	cobalt-precorrin-5B (C1)-methyltransferase	0.000691975	0.00455629	0	0.000139743	0.000111821	1	1	83	60
K02189	cobalt-precorrin 5A hydrolase	0.000602612	0.00421135	0	7.0834e-05	5.3756e-05	1	1	84	60
K02190	sirohydrochlorin cobaltochelatase	0.0572223	0.122458	0	0.000175856	0.000156629	1	1	78	65
K02191	cobalt-precorrin-6B (C15)-methyltransferase	0.058327	0.124203	1	8.006e-06	1.3359e-05	1	1	63	76
K02192	bacterioferritin-associated ferredoxin	0.00131843	0.00701462	0	2.535e-06	8.34e-07	0.762	0.61	82	61
K02193	heme exporter protein A	0.08516	0.167856	0	1.183e-05	1.1077e-05	1	1	77	65
K02194	heme exporter protein B	0.0665661	0.138391	0	1.1996e-05	1.1008e-05	1	1	77	65
K02195	heme exporter protein C	0.804811	0.871919	1	9.7849e-05	0.00010116	1	1	70	71
K02196	heme exporter protein D	0.00125027	0.00677563	0	3.771e-06	1.884e-06	0.873	0.766	83	61
K02197	cytochrome c-type biogenesis protein CcmE	0.216597	0.343212	0	1.1622e-05	9.98e-06	1	1	75	67
K02198	cytochrome c-type biogenesis protein CcmF	0.635993	0.746739	1	3.7953e-05	4.1842e-05	1	1	69	72
K02199	cytochrome c biogenesis protein CcmG, thiol:disulfide interchange protein DsbE	0.693784	0.791887	1	0.000428619	0.000436121	1	1	69	72
K02200	cytochrome c-type biogenesis protein CcmH	0.916603	0.945932	1	2.2753e-05	3.0455e-05	1	1	70	71
K02203	phosphoserine / homoserine phosphotransferase	0.00111922	0.00628021	0	3.7305e-05	2.4912e-05	1	1	83	60
K02204	homoserine kinase type II	0.602021	0.717484	1	3.68e-06	4.305e-06	0.921	0.987	69	72
K02205	arginine/ornithine permease	0.149722	0.25916	0	6.37e-07	3.09e-07	0.46	0.338	75	67
K02214	cell division control protein 7	3.2114e-06	0.000229489	1	1.36e-07	9.94e-07	0.238	0.636	54	84
K02217	ferritin	0.47643	0.611175	0	0.000213366	0.00020306	1	1	73	68
K02221	YggT family protein	0.385924	0.52668	0	1.6107e-05	1.639e-05	1	1	74	68
K02223	circadian locomoter output cycles kaput protein	0.578495	0.698815	0	8.3e-08	1.12e-07	0.397	0.351	72	69
K02224	cobyrinic acid a,c-diamide synthase	0.734403	0.8214	0	0.000170267	0.000168838	1	1	72	69
K02226	alpha-ribazole phosphatase	7.68532e-05	0.00130884	0	0.000169728	0.000133557	1	1	85	58
K02227	adenosylcobinamide-phosphate synthase	0.0234505	0.0609161	0	0.000157643	0.000139412	1	1	79	63
K02230	cobaltochelatase CobN	0.239201	0.370492	1	0.000197766	0.000277309	1	1	66	74
K02231	adenosylcobinamide kinase / adenosylcobinamide-phosphate guanylyltransferase	2.12443e-05	0.000673259	0	0.000210197	0.000163085	1	1	87	57
K02232	adenosylcobyric acid synthase	0.134831	0.239121	0	0.000169162	0.000157237	1	1	76	66
K02233	adenosylcobinamide-GDP ribazoletransferase	0.0373683	0.0870215	0	0.000162388	0.000144038	1	1	78	64
K02234	cobalamin biosynthesis protein CobW	0.00191099	0.00903907	1	0.000200929	0.000266289	1	1	59	80
K02236	leader peptidase (prepilin peptidase) / N-methyltransferase	0.000805417	0.005019	0	6.44e-06	3.289e-06	1	0.935	83	60
K02237	competence protein ComEA	0.933238	0.957002	0	0.000199862	0.000201823	1	1	71	70
K02238	competence protein ComEC	0.0141081	0.0407262	0	0.000347366	0.000325329	1	1	80	63
K02240	competence protein ComFA	0.383633	0.524733	1	1.802e-06	1.635e-06	0.968	1	67	73
K02241	competence protein ComFB	0.602021	0.717484	1	1.583e-06	1.707e-06	0.921	0.987	69	72
K02242	competence protein ComFC	3.43552e-05	0.000872526	0	9.8076e-05	7.247e-05	1	1	86	58
K02243	competence protein ComGA	0.160566	0.273578	1	1.529e-06	1.154e-06	1	0.987	65	75
K02244	competence protein ComGB	0.0769152	0.154573	1	1.016e-06	5.02e-07	0.714	0.779	64	76
K02245	competence protein ComGC	0.33088	0.471565	1	1.211e-06	1.131e-06	0.841	0.935	67	74
K02246	competence protein ComGD	0.0927825	0.179803	1	8.05e-07	3.4e-07	0.492	0.649	64	76
K02248	competence protein ComGF	0.0297844	0.0728518	1	1.833e-06	8.17e-07	0.635	0.701	62	77
K02250	competence protein ComK	0.477973	0.612939	1	2.49e-07	2.16e-07	0.365	0.429	68	72
K02255	ferritin-like protein 2	2.03088e-05	0.000657087	0	7.537e-06	1.72e-06	0.968	0.857	87	57
K02256	cytochrome c oxidase subunit 1	0.0022515	0.0101366	1	1.21e-07	1.91e-07	0.206	0.481	61	79
K02259	cytochrome c oxidase assembly protein subunit 15	0.00353748	0.0138627	0	1.716e-06	9.11e-07	0.937	0.766	82	61
K02274	cytochrome c oxidase subunit I	0.00356103	0.0139102	1	4.5e-08	1.87e-07	0.127	0.338	62	77
K02275	cytochrome c oxidase subunit II	0.407953	0.545209	1	2.0115e-05	2.9286e-05	0.921	0.909	67	73
K02277	cytochrome c oxidase subunit IV	0.0462049	0.102836	0	4.84e-07	2.35e-07	0.73	0.662	78	64
K02278	prepilin peptidase CpaA	0.000305555	0.00281566	0	3.7973e-05	2.5156e-05	1	1	84	59
K02279	pilus assembly protein CpaB	0.000325902	0.00293634	0	2.4805e-05	1.6317e-05	1	1	84	59
K02280	pilus assembly protein CpaC	0.835625	0.894663	0	3.12e-06	3.987e-06	0.746	0.701	71	70
K02281	pilus assembly protein CpaD	0.393484	0.533303	1	5.91e-07	5.78e-07	0.238	0.312	68	73
K02282	pilus assembly protein CpaE	0.740722	0.826945	0	3.932e-06	3.56e-06	0.984	1	72	69
K02283	pilus assembly protein CpaF	0.00294058	0.0121232	0	0.000108101	8.1306e-05	1	1	82	61
K02291	phytoene synthase	0.918455	0.947351	1	1.23e-07	1.17e-07	0.492	0.532	70	71
K02292	beta-carotene ketolase (CrtO type)	0.0695184	0.143303	1	4.8e-08	7.4e-08	0.175	0.299	65	75
K02297	cytochrome o ubiquinol oxidase subunit II	0.00025523	0.00254482	0	7.56e-06	2.706e-06	0.968	0.922	84	59
K02298	cytochrome o ubiquinol oxidase subunit I	0.000120493	0.0016891	0	5.797e-06	2.004e-06	1	0.961	85	59
K02299	cytochrome o ubiquinol oxidase subunit III	0.00143129	0.0074398	0	6.29e-06	2.557e-06	0.937	0.909	83	61
K02300	cytochrome o ubiquinol oxidase subunit IV	5.21942e-05	0.00106567	0	6.785e-06	2.191e-06	0.968	0.805	86	58
K02301	protoheme IX farnesyltransferase	0.000239238	0.00244708	0	5.156e-06	2.448e-06	1	0.922	84	59
K02302	uroporphyrin-III C-methyltransferase / precorrin-2 dehydrogenase / sirohydrochlorin ferrochelatase	0.048996	0.108189	0	2.2643e-05	1.8445e-05	1	1	78	64
K02304	precorrin-2 dehydrogenase / sirohydrochlorin ferrochelatase	0.641981	0.751831	0	2.7153e-05	2.8788e-05	1	1	72	69
K02308	death-associated protein 6	0.106412	0.20001	1	5.5e-08	4.7e-08	0.143	0.26	66	74
K02313	chromosomal replication initiator protein	0.00242519	0.0106042	0	0.000271902	0.000249304	1	1	82	61
K02314	replicative DNA helicase	0.0344107	0.0813029	0	0.000443624	0.000410347	1	1	79	64
K02315	DNA replication protein DnaC	0.900003	0.93569	0	0.000835948	0.000846286	1	1	71	70
K02316	DNA primase	0.125272	0.226521	1	0.000831276	0.000915324	1	1	65	75
K02317	DNA replication protein DnaT	0.0198672	0.0533776	0	1.4354e-05	8.224e-06	1	0.974	79	63
K02324	DNA polymerase epsilon subunit 1	0.481222	0.614497	0	3.73e-07	2.51e-07	0.429	0.416	73	69
K02330	DNA polymerase beta	0.0117782	0.0352863	0	1.156e-06	6.09e-07	0.889	0.792	80	63
K02331	DNA polymerase phi	0.00343194	0.0135146	1	9.56e-07	8.76e-07	0.206	0.468	61	78
K02332	DNA polymerase gamma 1	0.181483	0.299581	0	1.56e-07	2.93e-07	0.429	0.312	75	67
K02334	DNA polymerase bacteriophage-type	0.0175529	0.0482804	0	0.000104837	8.7857e-05	1	1	80	63
K02335	DNA polymerase I	0.399843	0.538517	1	0.000364813	0.000375773	1	1	67	73
K02336	DNA polymerase II	0.000401107	0.00329633	0	8.821e-06	3.731e-06	1	0.961	84	60
K02337	DNA polymerase III subunit alpha	0.81455	0.878423	0	0.00038645	0.000380346	1	1	71	70
K02338	DNA polymerase III subunit beta	7.16434e-05	0.00124335	0	0.000272977	0.000249338	1	1	86	58
K02339	DNA polymerase III subunit chi	0.105924	0.199196	0	1.1294e-05	1.0381e-05	1	1	77	65
K02340	DNA polymerase III subunit delta	0.0413671	0.0943444	0	0.000242103	0.00022263	1	1	78	64
K02341	DNA polymerase III subunit delta'	0.00548599	0.0193925	0	0.000306279	0.000288925	1	1	81	62
K02342	DNA polymerase III subunit epsilon	0.147269	0.255735	1	0.0003574	0.000382676	1	1	65	75
K02343	DNA polymerase III subunit gamma/tau	0.508104	0.637666	0	0.000339651	0.000340301	1	1	73	68
K02344	DNA polymerase III subunit psi	0.00259273	0.0110911	0	9.2e-06	5.159e-06	0.968	0.883	82	61
K02345	DNA polymerase III subunit theta	0.00014586	0.00188841	0	4.268e-06	1.362e-06	0.937	0.766	85	59
K02346	DNA polymerase IV	4.93422e-05	0.00103947	1	0.000265275	0.00033005	1	1	55	83
K02347	DNA polymerase (family X)	0.882075	0.923903	1	2.35e-07	1.22e-07	0.143	0.156	70	71
K02348	ElaA protein	0.00108662	0.00616853	0	2.826e-05	1.7322e-05	1	1	83	60
K02349	DNA polymerase theta	0.221357	0.348996	0	1.38e-07	3.2e-08	0.286	0.221	74	68
K02352	lactonase	0.220944	0.34866	0	6.85e-07	4.01e-07	0.571	0.494	75	67
K02355	elongation factor G	0.0300313	0.073259	1	0.000589426	0.000614849	1	1	62	77
K02356	elongation factor P	0.116249	0.213705	0	0.000279591	0.000268829	1	1	76	66
K02357	elongation factor Ts	0.527077	0.653935	0	0.000271257	0.000266341	1	1	73	69
K02358	elongation factor Tu	4.89283e-07	0.000104894	1	0.000348655	0.000416209	1	1	51	86
K02361	isochorismate synthase	0.00639601	0.0219391	1	0.00014055	0.0001637	1	1	60	79
K02362	enterobactin synthetase component D	0.000476335	0.00366102	0	1.2572e-05	6.066e-06	1	0.883	84	60
K02363	2,3-dihydroxybenzoate-AMP ligase	0.0169642	0.0470876	0	1.2458e-05	7.76e-06	1	1	80	63
K02364	enterobactin synthetase component F	0.000347512	0.00305183	0	8.713e-06	4.203e-06	1	0.987	84	59
K02365	separase	0.803173	0.870791	0	2.068e-06	3.363e-06	0.952	0.935	71	70
K02371	enoyl-[acyl-carrier protein] reductase II	0.128398	0.230914	0	0.000203302	0.000188311	1	1	76	66
K02372	3-hydroxyacyl-[acyl-carrier-protein] dehydratase	0.00734722	0.0245322	0	0.000157161	0.000132056	1	1	81	62
K02377	GDP-L-fucose synthase	0.00249337	0.010818	1	0.000213766	0.000257097	1	1	59	80
K02379	FdhD protein	0.00175486	0.00853885	0	3.8404e-05	2.6746e-05	1	1	82	61
K02380	FdhE protein	0.372305	0.514548	0	1.2997e-05	1.3246e-05	1	1	74	68
K02381	FdrA protein	0.0054157	0.0192394	0	1.4233e-05	9.5e-06	1	1	81	62
K02385	flagellar protein FlbD	0.00256329	0.0110034	0	8.114e-06	5.74e-06	1	1	82	61
K02386	flagella basal body P-ring formation protein FlgA	0.000505105	0.00378196	0	5.223e-06	1.743e-06	0.921	0.74	84	60
K02387	flagellar basal-body rod protein FlgB	0.00010873	0.00160758	0	2.9084e-05	1.8336e-05	1	1	85	58
K02388	flagellar basal-body rod protein FlgC	0.000336545	0.00298791	0	2.8765e-05	1.862e-05	1	1	84	59
K02389	flagellar basal-body rod modification protein FlgD	0.00963854	0.0302694	0	2.6441e-05	1.9652e-05	1	1	80	62
K02390	flagellar hook protein FlgE	0.177427	0.294661	0	3.54e-05	3.1248e-05	1	1	76	66
K02391	flagellar basal-body rod protein FlgF	0.00181991	0.00875599	0	4.541e-06	1.988e-06	0.905	0.792	82	61
K02392	flagellar basal-body rod protein FlgG	0.000640914	0.00434165	0	6.6349e-05	4.3129e-05	1	1	83	60
K02393	flagellar L-ring protein precursor FlgH	0.00394056	0.0151093	0	4.874e-06	1.659e-06	0.905	0.909	81	62
K02394	flagellar P-ring protein precursor FlgI	0.00196442	0.00922055	0	4.736e-06	1.646e-06	0.952	0.831	82	61
K02395	flagellar protein FlgJ	0.39053	0.530879	0	0.000178327	0.000163596	1	1	74	68
K02396	flagellar hook-associated protein 1 FlgK	0.011685	0.035108	0	6.4107e-05	4.6398e-05	1	1	80	63
K02397	flagellar hook-associated protein 3 FlgL	0.0054157	0.0192394	0	3.2904e-05	2.3484e-05	1	1	81	62
K02398	negative regulator of flagellin synthesis FlgM	0.000691975	0.00455629	0	2.938e-05	1.8616e-05	1	1	83	60
K02399	flagella synthesis protein FlgN	0.00149796	0.00762855	0	4.117e-06	1.474e-06	0.841	0.766	82	61
K02400	flagellar biosynthesis protein FlhA	0.000310527	0.00283638	0	3.5443e-05	2.2182e-05	1	1	84	59
K02401	flagellar biosynthetic protein FlhB	0.000414052	0.00335709	0	2.8486e-05	1.922e-05	1	1	84	60
K02402	flagellar transcriptional activator FlhC	0.00163357	0.00814002	0	4.534e-06	1.916e-06	0.841	0.766	82	61
K02403	flagellar transcriptional activator FlhD	0.0044205	0.0165151	0	3.675e-06	1.758e-06	0.778	0.649	81	62
K02404	flagellar biosynthesis protein FlhF	0.00216921	0.00985746	0	1.9637e-05	1.3374e-05	1	1	82	61
K02405	RNA polymerase sigma factor for flagellar operon FliA	4.59204e-05	0.00100515	0	4.0376e-05	2.6305e-05	1	1	86	58
K02406	flagellin	0.989974	0.992289	0	0.000124369	0.000135465	1	1	71	70
K02407	flagellar hook-associated protein 2	0.0605897	0.128197	0	6.0888e-05	5.0924e-05	1	1	78	65
K02408	flagellar hook-basal body complex protein FliE	9.97585e-05	0.00151173	0	2.9049e-05	1.8012e-05	1	1	85	58
K02409	flagellar M-ring protein FliF	0.00199375	0.00929183	0	3.0402e-05	2.0361e-05	1	1	82	61
K02410	flagellar motor switch protein FliG	0.000908774	0.0054519	0	2.967e-05	1.9798e-05	1	1	83	60
K02411	flagellar assembly protein FliH	0.101478	0.192875	1	5.0085e-05	6.1859e-05	1	1	64	76
K02412	flagellum-specific ATP synthase	0.00185758	0.00885542	0	3.0533e-05	2.107e-05	1	1	82	61
K02413	flagellar FliJ protein	0.000135751	0.00181225	0	2.8431e-05	1.7972e-05	1	1	85	59
K02414	flagellar hook-length control protein FliK	0.00842344	0.027264	0	2.6722e-05	1.9876e-05	1	1	80	62
K02415	flagellar FliL protein	0.00133456	0.00706949	0	2.3017e-05	1.4783e-05	1	1	83	61
K02416	flagellar motor switch protein FliM	0.000158038	0.00199642	0	2.7865e-05	1.8082e-05	1	1	85	59
K02417	flagellar motor switch protein FliN/FliY	0.177427	0.294661	0	3.6166e-05	3.1807e-05	1	1	76	66
K02418	flagellar protein FliO/FliZ	0.000199659	0.0022563	0	2.6878e-05	1.7637e-05	1	1	85	59
K02419	flagellar biosynthetic protein FliP	0.000353121	0.00307514	0	2.8018e-05	1.8657e-05	1	1	84	59
K02420	flagellar biosynthetic protein FliQ	9.97585e-05	0.00151173	0	2.836e-05	1.77e-05	1	1	85	58
K02421	flagellar biosynthetic protein FliR	0.000964816	0.00568976	0	2.99e-05	2.0472e-05	1	1	83	60
K02422	flagellar protein FliS	0.000908774	0.0054519	0	5.467e-05	3.6329e-05	1	1	83	60
K02423	flagellar protein FliT	0.000693926	0.004565	0	3.029e-06	1.279e-06	0.841	0.688	83	60
K02424	cystine transport system substrate-binding protein	0.0173547	0.0478798	0	4.7983e-05	3.8463e-05	1	1	80	63
K02425	FliZ protein	0.484444	0.617004	1	1.146e-06	5.89e-06	0.698	0.779	68	73
K02426	cysteine desulfuration protein SufE	0.388223	0.529124	1	0.000185817	0.000190237	1	1	67	73
K02427	23S rRNA (uridine2552-2'-O)-methyltransferase	0.119198	0.217808	0	1.3407e-05	1.1184e-05	1	1	76	66
K02428	XTP/dITP diphosphohydrolase	0.011685	0.035108	1	0.000441265	0.000484899	1	1	61	78
K02429	MFS transporter, FHS family, L-fucose permease	0.0792577	0.158147	1	0.000668701	0.000810695	1	1	64	76
K02430	DeoR family transcriptional regulator, L-fucose operon activator	0.24938	0.381156	0	8.455e-06	6.814e-06	1	0.987	75	67
K02431	L-fucose mutarotase	0.0716897	0.146371	0	2.5035e-05	2.1097e-05	1	1	77	65
K02432	frizzled 1/7	0.722708	0.812677	1	3.8e-07	2.28e-07	0.19	0.221	70	71
K02433	aspartyl-tRNA(Asn)/glutamyl-tRNA(Gln) amidotransferase subunit A	0.339581	0.480809	0	7.0154e-05	6.6764e-05	1	1	74	68
K02434	aspartyl-tRNA(Asn)/glutamyl-tRNA(Gln) amidotransferase subunit B	0.603494	0.718306	0	7.0549e-05	6.8021e-05	1	1	72	69
K02435	aspartyl-tRNA(Asn)/glutamyl-tRNA(Gln) amidotransferase subunit C	0.0534918	0.116146	0	6.1633e-05	5.2702e-05	1	1	78	65
K02436	DeoR family transcriptional regulator, galactitol utilization operon repressor	0.657051	0.764201	1	6.738e-06	7.522e-06	1	1	69	72
K02437	glycine cleavage system H protein	0.406914	0.54412	0	0.000151593	0.000145749	1	1	74	68
K02438	glycogen operon protein	0.19127	0.311523	0	7.7456e-05	7.0255e-05	1	1	75	66
K02439	thiosulfate sulfurtransferase	9.1489e-05	0.00145286	0	2.0222e-05	1.2177e-05	1	1	85	58
K02440	glycerol uptake facilitator protein	0.028784	0.0711209	0	7.349e-05	6.5914e-05	1	1	79	64
K02441	GlpG protein	8.40355e-07	0.000113781	0	3.3087e-05	1.822e-05	1	1	89	55
K02442	membrane protein GlpM	0.000933708	0.00557304	0	4.351e-06	1.719e-06	0.857	0.662	83	60
K02443	glycerol uptake operon antiterminator	0.000781599	0.00491975	0	3.0804e-05	2.2298e-05	1	1	83	60
K02444	DeoR family transcriptional regulator, glycerol-3-phosphate regulon repressor	0.245954	0.377185	0	3.6049e-05	3.2955e-05	1	1	75	67
K02445	MFS transporter, OPA family, glycerol-3-phosphate transporter	0.426132	0.56341	0	3.8957e-05	4.2188e-05	1	1	74	68
K02446	fructose-1,6-bisphosphatase II	0.116249	0.213705	0	2.1813e-05	1.8885e-05	1	1	76	66
K02448	nitric oxide reductase NorD protein	0.0075332	0.024993	0	5.885e-06	3.887e-06	1	1	81	62
K02450	general secretion pathway protein A	0.678385	0.780544	1	1.231e-05	1.2706e-05	1	1	69	72
K02451	general secretion pathway protein B	9.12417e-05	0.00145286	0	5.295e-06	2.572e-06	0.905	0.701	85	58
K02452	general secretion pathway protein C	0.000238749	0.00244708	0	7.787e-06	2.679e-06	0.937	0.922	84	59
K02453	general secretion pathway protein D	0.0514528	0.112692	0	1.6336e-05	1.1947e-05	1	1	78	64
K02454	general secretion pathway protein E	0.00100893	0.00585983	0	1.1018e-05	6.351e-06	1	1	83	60
K02455	general secretion pathway protein F	0.177427	0.294661	0	8.734e-06	6.488e-06	1	1	76	66
K02456	general secretion pathway protein G	0.135927	0.240596	0	2.9907e-05	2.6291e-05	1	1	76	66
K02457	general secretion pathway protein H	0.000158915	0.00200404	0	6.961e-06	2.777e-06	0.968	0.818	85	59
K02458	general secretion pathway protein I	0.000148853	0.00191745	0	7.818e-06	3.292e-06	0.952	0.844	85	59
K02459	general secretion pathway protein J	0.000605121	0.00422419	0	5.794e-06	2.541e-06	0.952	0.818	83	60
K02460	general secretion pathway protein K	0.00107038	0.0061112	0	7.61e-06	3.577e-06	0.984	0.948	83	60
K02461	general secretion pathway protein L	0.000286314	0.00271451	0	7.858e-06	3.207e-06	1	0.935	84	59
K02462	general secretion pathway protein M	3.13495e-05	0.000827922	0	9.515e-06	4.495e-06	1	1	86	58
K02463	general secretion pathway protein N	0.00488303	0.0178408	0	1.581e-06	4.15e-07	0.683	0.481	81	62
K02464	general secretion pathway protein O	7.72555e-05	0.00131262	0	4.876e-06	2.274e-06	0.937	0.844	85	58
K02465	general secretion pathway protein S	0.000619202	0.00426958	0	1.172e-06	3.21e-07	0.651	0.403	83	61
K02466	glucitol operon activator protein	0.706195	0.80004	0	1.0266e-05	1.2938e-05	1	1	72	69
K02467	arabinose 5-phosphate isomerase	0.00553827	0.0195678	0	3.88e-06	2.465e-06	0.937	0.883	81	62
K02468	DeoR family transcriptional regulator, glucitol operon repressor	0.00623543	0.0214896	0	5.864e-06	5.073e-06	1	0.974	81	62
K02469	DNA gyrase subunit A	0.0108763	0.0332539	0	0.000366026	0.000329237	1	1	80	63
K02470	DNA gyrase subunit B	0.0160215	0.0450542	0	0.000438933	0.000407568	1	1	80	63
K02471	putative ATP-binding cassette transporter	0.438408	0.57505	1	1.5445e-05	2.7324e-05	1	1	68	73
K02472	UDP-N-acetyl-D-mannosaminuronic acid dehydrogenase	0.0690889	0.142579	0	4.5652e-05	3.5572e-05	1	1	77	65
K02473	UDP-N-acetylglucosamine 4-epimerase	0.448373	0.583761	0	2.3924e-05	2.2132e-05	1	1	73	68
K02474	UDP-N-acetyl-D-galactosamine dehydrogenase	0.240877	0.371981	1	7.1196e-05	8.7455e-05	1	1	66	74
K02476	two-component system, CitB family, sensor kinase	0.0678179	0.140473	0	1.4038e-05	1.0775e-05	1	1	77	65
K02477	two-component system, LytT family, response regulator	0.0118249	0.0353678	0	0.000937438	0.000864433	1	1	80	63
K02478	two-component system, LytT family, sensor kinase	0.97995	0.986174	0	0.000208226	0.000205242	1	1	71	70
K02479	two-component system, NarL family, response regulator	0.791873	0.863549	0	0.000114164	0.000113102	1	1	72	70
K02480	two-component system, NarL family, sensor kinase	0.675321	0.777633	1	6.6399e-05	7.6383e-05	1	1	69	72
K02481	two-component system, NtrC family, response regulator	0.105924	0.199196	1	0.000412222	0.000455374	1	1	64	76
K02482	two-component system, NtrC family, sensor kinase	0.516191	0.64504	0	5.1356e-05	4.6232e-05	1	1	73	68
K02483	two-component system, OmpR family, response regulator	0.0971818	0.18641	0	0.000273217	0.000248588	1	1	77	65
K02484	two-component system, OmpR family, sensor kinase	0.102355	0.194187	0	0.000221989	0.000204047	1	1	77	65
K02485	two-component system, response regulator	0.000823189	0.00509789	0	4.237e-06	1.558e-06	0.952	0.935	83	60
K02486	two-component system, sensor kinase	0.112407	0.208347	1	2.533e-06	3.094e-06	0.984	1	64	75
K02487	type IV pili sensor histidine kinase and response regulator	0.000209827	0.00231381	1	1.2232e-05	2.802e-05	1	1	56	82
K02488	two-component system, cell cycle response regulator	0.00178004	0.00860964	0	9.6393e-05	6.846e-05	1	1	82	61
K02490	two-component system, response regulator, stage 0 sporulation protein F	0.0183528	0.0500812	1	1.448e-06	6.23e-06	0.714	0.831	62	78
K02491	two-component system, sporulation sensor kinase A	5.82496e-06	0.000315424	1	2.496e-06	8.671e-06	0.778	0.948	53	85
K02492	glutamyl-tRNA reductase	0.135927	0.240596	0	3.9788e-05	4.0535e-05	1	1	76	66
K02493	release factor glutamine methyltransferase	0.591864	0.709322	0	0.00027347	0.000278081	1	1	73	69
K02494	outer membrane lipoprotein LolB	0.890064	0.929334	1	8.685e-06	1.0323e-05	1	0.987	70	71
K02495	oxygen-independent coproporphyrinogen III oxidase	0.0344107	0.0813029	0	0.000432056	0.000412394	1	1	79	64
K02496	uroporphyrin-III C-methyltransferase	7.29136e-05	0.0012594	0	1.4328e-05	9.778e-06	1	1	86	58
K02498	HemY protein	0.00239148	0.0104958	0	1.3824e-05	8.203e-06	1	0.948	82	61
K02499	tetrapyrrole methylase family protein / MazG family protein	0.000336545	0.00298791	0	5.6689e-05	4.0571e-05	1	1	84	59
K02500	cyclase	0.00863361	0.0278207	0	0.000208161	0.000196802	1	1	80	62
K02501	glutamine amidotransferase	0.000325902	0.00293634	0	0.000218428	0.00019839	1	1	84	59
K02502	ATP phosphoribosyltransferase regulatory subunit	0.00143509	0.0074398	0	7.8813e-05	5.9589e-05	1	1	83	61
K02503	histidine triad (HIT) family protein	6.67689e-05	0.00119577	0	0.000271987	0.000237402	1	1	86	58
K02504	protein transport protein HofB	0.00917939	0.0291805	0	7.103e-06	6.815e-06	0.984	0.974	80	62
K02505	protein transport protein HofC	0.00226213	0.0101532	0	5.307e-06	5.849e-06	1	0.974	82	61
K02506	leader peptidase HopD	0.0270641	0.0676743	0	2.863e-06	3.265e-06	0.905	0.818	79	64
K02507	protein transport protein HofQ	0.00145601	0.00747913	0	1.1431e-05	1.1126e-05	1	1	83	61
K02508	AraC family transcriptional regulator, 4-hydroxyphenylacetate 3-monooxygenase operon regulatory protein	0.516191	0.64504	0	4.1561e-05	4.1015e-05	1	1	73	68
K02509	2-oxo-hept-3-ene-1,7-dioate hydratase	0.0263757	0.0664774	0	3.686e-06	1.427e-06	0.937	0.896	79	64
K02510	4-hydroxy-2-oxoheptanedioate aldolase	0.00999598	0.0310839	0	1.5858e-05	1.074e-05	1	1	80	63
K02511	MFS transporter, ACS family, 4-hydroxyphenylacetate permease	0.000350178	0.00306785	0	5.765e-06	1.318e-06	0.937	0.857	84	59
K02517	Kdo2-lipid IVA lauroyltransferase	4.50781e-06	0.000282537	1	0.000204406	0.000273612	1	1	53	85
K02518	translation initiation factor IF-1	1.48449e-05	0.000575554	0	0.000171301	0.000144649	1	1	87	57
K02519	translation initiation factor IF-2	0.318823	0.458997	0	0.000766411	0.000715776	1	1	74	67
K02520	translation initiation factor IF-3	0.00842344	0.027264	0	0.000269369	0.000251615	1	1	80	62
K02521	LysR family transcriptional regulator, positive regulator for ilvC	6.67689e-05	0.00119577	0	2.2967e-05	1.7134e-05	1	1	86	58
K02523	octaprenyl-diphosphate synthase	0.329096	0.469521	1	0.000185203	0.000193575	1	1	67	74
K02525	LacI family transcriptional regulator, kdg operon repressor	0.513488	0.642985	1	6.636e-06	8.828e-06	1	1	68	73
K02526	2-keto-3-deoxygluconate permease	0.306776	0.446504	0	1.8393e-05	1.6968e-05	1	1	74	67
K02527	3-deoxy-D-manno-octulosonic-acid transferase	0.00417036	0.0157696	1	0.000183271	0.000209962	1	1	60	79
K02528	16S rRNA (adenine1518-N6/adenine1519-N6)-dimethyltransferase	0.213498	0.339334	0	0.000395143	0.0003868	1	1	75	67
K02529	LacI family transcriptional regulator	0.000235474	0.00243803	0	0.00103273	0.000906593	1	1	84	59
K02530	DeoR family transcriptional regulator, lactose phosphotransferase system repressor	0.00929177	0.0294621	1	2.592e-06	5.06e-06	0.968	0.974	61	79
K02531	transcriptional antiterminator	0.708624	0.802168	1	4.51e-07	1.08e-07	0.397	0.403	69	72
K02532	MFS transporter, OHS family, lactose permease	0.750234	0.834346	0	2.2196e-05	2.4632e-05	1	1	72	70
K02533	tRNA/rRNA methyltransferase	0.127349	0.229367	0	1.0986e-05	9.146e-06	1	1	76	66
K02535	UDP-3-O-[3-hydroxymyristoyl] N-acetylglucosamine deacetylase	0.327025	0.467297	1	2.0433e-05	2.7058e-05	1	1	67	74
K02536	UDP-3-O-[3-hydroxymyristoyl] glucosamine N-acyltransferase	0.0237082	0.0614978	1	0.000177668	0.000193699	1	1	62	78
K02538	activator of the mannose operon, transcriptional antiterminator	0.404549	0.54225	0	8.022e-06	7.886e-06	1	1	74	68
K02546	BlaI family transcriptional regulator, methicillin resistance regulatory protein	0.753085	0.836501	1	2.12e-07	2.1e-07	0.381	0.416	69	71
K02548	1,4-dihydroxy-2-naphthoate octaprenyltransferase	0.160566	0.273578	1	0.000184767	0.000200951	1	1	65	75
K02549	O-succinylbenzoate synthase	0.00073552	0.00473605	1	0.000138842	0.000210871	1	1	58	81
K02550	glycolate permease	0.000731512	0.00472276	0	3.288e-06	9.76e-07	0.937	0.779	83	60
K02551	2-succinyl-5-enolpyruvyl-6-hydroxy-3-cyclohexene-1-carboxylate synthase	0.0534918	0.116146	1	0.000208668	0.000224155	1	1	63	76
K02552	menaquinone-specific isochorismate synthase	0.0306721	0.0743991	0	8.633e-06	6.909e-06	1	1	79	64
K02553	regulator of ribonuclease activity A	0.00222779	0.0100682	0	8.548e-06	5.91e-06	0.952	0.922	82	61
K02554	2-keto-4-pentenoate hydratase	0.000167598	0.00203943	0	8.447e-06	2.727e-06	0.984	0.987	85	59
K02556	chemotaxis protein MotA	0.000166202	0.00203263	0	3.2422e-05	2.0365e-05	1	1	85	59
K02557	chemotaxis protein MotB	0.0963403	0.185186	1	0.000235421	0.000252873	1	1	64	76
K02558	UDP-N-acetylmuramate: L-alanyl-gamma-D-glutamyl-meso-diaminopimelate ligase	0.343834	0.485507	0	1.7565e-05	1.8898e-05	1	1	74	68
K02560	lauroyl-Kdo2-lipid IVA myristoyltransferase	0.00952187	0.0300327	0	5.579e-06	5.215e-06	1	0.974	80	62
K02562	mannitol operon repressor	0.00101432	0.00588446	0	9.494e-06	4.788e-06	0.984	0.883	83	60
K02563	UDP-N-acetylglucosamine--N-acetylmuramyl-(pentapeptide) pyrophosphoryl-undecaprenol N-acetylglucosamine transferase	0.000138073	0.00182761	0	0.000305493	0.000279577	1	1	85	59
K02564	glucosamine-6-phosphate deaminase	0.778991	0.85423	0	0.000498743	0.000512067	1	1	72	70
K02565	N-acetylglucosamine repressor	0.45593	0.591857	0	1.1122e-05	1.0485e-05	1	1	73	68
K02566	NagD protein	6.77726e-07	0.00010974	0	3.8019e-05	2.4023e-05	1	1	89	55
K02567	periplasmic nitrate reductase NapA	0.291188	0.428695	0	1.1775e-05	1.3429e-05	1	1	75	67
K02568	cytochrome c-type protein NapB	0.824319	0.885811	0	9.558e-06	9.49e-06	1	1	71	70
K02569	cytochrome c-type protein NapC	0.0116147	0.0350123	0	4.97e-06	3.809e-06	0.984	0.961	80	63
K02570	periplasmic nitrate reductase NapD	0.714521	0.806463	0	5.62e-07	1.386e-06	0.587	0.571	72	69
K02572	ferredoxin-type protein NapF	0.116249	0.213705	0	1.9911e-05	1.6152e-05	1	1	76	66
K02573	ferredoxin-type protein NapG	0.418864	0.556424	1	8.0543e-05	8.7474e-05	1	1	67	73
K02574	ferredoxin-type protein NapH	0.00193822	0.00914413	0	0.000149083	0.00012011	1	1	82	61
K02575	MFS transporter, NNP family, nitrate/nitrite transporter	3.07791e-05	0.000815815	0	1.4922e-05	6.733e-06	1	1	86	58
K02584	Nif-specific regulatory protein	0.0514528	0.112692	1	1.986e-05	2.7182e-05	1	1	63	77
K02585	nitrogen fixation protein NifB	0.0281739	0.06993	0	1.129e-06	1.075e-06	0.968	0.961	79	64
K02586	nitrogenase molybdenum-iron protein alpha chain	0.00268996	0.0113796	0	3.352e-06	2.057e-06	0.984	0.987	82	61
K02587	nitrogenase molybdenum-cofactor synthesis protein NifE	0.00743969	0.0247616	0	2.7377e-05	2.1325e-05	1	1	81	62
K02588	nitrogenase iron protein NifH	0.0019658	0.00922055	0	2.3202e-05	1.7182e-05	1	1	82	61
K02589	nitrogen regulatory protein PII 1	0.225977	0.354629	0	5.093e-06	3.815e-06	0.937	0.909	75	67
K02590	nitrogen regulatory protein PII 2	0.0614975	0.129891	0	3.537e-06	2.044e-06	0.873	0.766	78	65
K02591	nitrogenase molybdenum-iron protein beta chain	0.0534908	0.116146	0	1.306e-06	1.195e-06	0.984	0.974	78	65
K02592	nitrogenase molybdenum-iron protein NifN	0.376023	0.517822	0	1.21e-07	3.3e-08	0.27	0.221	73	68
K02594	homocitrate synthase NifV	0.000169585	0.00204315	0	3.74e-07	3.67e-07	0.794	0.494	84	59
K02596	nitrogen fixation protein NifX	0.165525	0.27951	0	3.01e-07	8.5e-08	0.286	0.182	74	67
K02597	nitrogen fixation protein NifZ	0.756881	0.839328	0	1.25e-07	3.6e-08	0.143	0.13	71	70
K02598	nitrite transporter NirC	0.219729	0.346968	0	2.4469e-05	2.4108e-05	1	1	75	67
K02599	Notch	0.00791789	0.0259971	1	1.0185e-05	1.5859e-05	0.984	1	60	79
K02600	N utilization substance protein A	0.893376	0.930791	0	0.000295479	0.000290631	1	1	71	70
K02601	transcriptional antiterminator NusG	0.320861	0.460929	0	0.000292744	0.000287133	1	1	74	67
K02609	ring-1,2-phenylacetyl-CoA epoxidase subunit PaaA	8.45935e-05	0.00139478	0	2.431e-06	5.86e-07	0.857	0.649	85	58
K02610	ring-1,2-phenylacetyl-CoA epoxidase subunit PaaB	4.65107e-05	0.00101125	0	3.683e-06	1.2e-06	0.921	0.675	86	58
K02611	ring-1,2-phenylacetyl-CoA epoxidase subunit PaaC	0.000133859	0.00180146	0	4.21e-06	1.39e-06	0.952	0.779	85	59
K02612	ring-1,2-phenylacetyl-CoA epoxidase subunit PaaD	0.81455	0.878423	1	9.7985e-05	9.4808e-05	1	1	70	71
K02613	ring-1,2-phenylacetyl-CoA epoxidase subunit PaaE	0.000101162	0.00151909	0	4.111e-06	1.438e-06	0.921	0.857	85	58
K02614	acyl-CoA thioesterase	0.208909	0.333131	0	0.000158896	0.000146305	1	1	75	67
K02615	3-oxo-5,6-didehydrosuberyl-CoA/3-oxoadipyl-CoA thiolase	0.000165732	0.00203263	0	4.257e-06	1.766e-06	0.921	0.857	85	59
K02616	phenylacetic acid degradation operon negative regulatory protein	3.37375e-05	0.000862852	0	4.17e-06	1.317e-06	0.952	0.857	86	58
K02617	phenylacetic acid degradation protein	0.641981	0.751831	1	0.000226681	0.000263895	1	1	69	72
K02618	oxepin-CoA hydrolase / 3-oxo-5,6-dehydrosuberyl-CoA semialdehyde dehydrogenase	7.16421e-05	0.00124335	0	4.747e-06	1.597e-06	1	0.974	86	58
K02619	4-amino-4-deoxychorismate lyase	0.245954	0.377185	1	0.000123504	0.000137985	1	1	66	74
K02621	topoisomerase IV subunit A	0.39053	0.530879	1	0.000185194	0.000192903	1	1	67	73
K02622	topoisomerase IV subunit B	0.00332276	0.0131987	1	0.000203505	0.000225261	1	1	59	80
K02623	LysR family transcriptional regulator, pca operon transcriptional activator	0.0963403	0.185186	0	1.2096e-05	1.017e-05	1	1	77	65
K02624	IclR family transcriptional regulator, pca regulon regulatory protein	0.239201	0.370492	0	7.271e-06	5.45e-06	1	0.987	75	67
K02626	arginine decarboxylase	0.242559	0.374027	0	3.153e-06	2.901e-06	0.984	0.974	75	67
K02633	period circadian protein	0.430347	0.567336	0	1.219e-06	8.28e-07	0.873	0.844	73	68
K02636	cytochrome b6-f complex iron-sulfur subunit	0.0588251	0.12519	0	3.34e-07	3.21e-07	0.952	0.896	78	65
K02647	carbohydrate diacid regulator	3.83236e-05	0.000931135	0	0.000125557	8.6384e-05	1	1	86	58
K02650	type IV pilus assembly protein PilA	0.00168128	0.0082915	0	3.8962e-05	3.1874e-05	1	1	82	61
K02651	pilus assembly protein Flp/PilA	0.540848	0.665695	0	3.564e-05	3.229e-05	1	1	73	69
K02652	type IV pilus assembly protein PilB	0.0417862	0.0950919	0	4.7759e-05	4.3003e-05	1	1	78	64
K02653	type IV pilus assembly protein PilC	0.00267155	0.0113083	0	6.0066e-05	4.9686e-05	1	1	82	61
K02654	leader peptidase (prepilin peptidase) / N-methyltransferase	0.000174762	0.00208144	0	9.2839e-05	6.9184e-05	1	1	85	59
K02655	type IV pilus assembly protein PilE	0.020085	0.0537392	0	2.272e-06	1.125e-06	0.714	0.597	79	63
K02656	type IV pilus assembly protein PilF	0.415257	0.553448	1	1.678e-06	4.489e-06	0.984	0.987	67	73
K02657	twitching motility two-component system response regulator PilG	0.674939	0.777633	1	6.701e-06	7.724e-06	0.81	0.909	69	72
K02660	twitching motility protein PilJ	0.020242	0.0541248	0	8e-08	3.4e-08	0.27	0.117	76	66
K02662	type IV pilus assembly protein PilM	0.00124057	0.00673808	0	2.313e-05	1.6938e-05	1	1	83	60
K02663	type IV pilus assembly protein PilN	0.000985395	0.00579196	0	2.854e-06	1.531e-06	0.937	0.844	83	60
K02664	type IV pilus assembly protein PilO	0.193328	0.314336	0	7.08e-07	5.42e-07	0.698	0.571	75	67
K02666	type IV pilus assembly protein PilQ	0.502749	0.633455	1	6.914e-06	9.519e-06	1	1	68	73
K02667	two-component system, NtrC family, response regulator PilR	0.367832	0.510011	0	8.512e-06	6.113e-06	1	1	74	68
K02668	two-component system, NtrC family, sensor histidine kinase PilS	0.103238	0.195405	1	2.1913e-05	3.0985e-05	1	1	64	76
K02669	twitching motility protein PilT	0.0234505	0.0609161	0	6.7142e-05	5.5227e-05	1	1	79	63
K02671	type IV pilus assembly protein PilV	0.841239	0.898036	0	3.55e-07	4.78e-07	0.524	0.506	71	70
K02673	type IV pilus assembly protein PilX	0.142497	0.249559	1	5e-09	9e-08	0.0476	0.117	68	73
K02674	type IV pilus assembly protein PilY1	0.963251	0.976786	1	2.4722e-05	2.9835e-05	1	1	70	71
K02677	classical protein kinase C alpha type	0.928269	0.953382	1	1.2e-08	2.5e-08	0.127	0.13	70	71
K02679	prepilin peptidase dependent protein A	0.0101042	0.0313821	0	5.661e-06	4.263e-06	0.937	0.922	80	63
K02680	prepilin peptidase dependent protein B	0.0021993	0.00996954	0	8.896e-06	5.613e-06	0.984	0.948	82	61
K02681	prepilin peptidase dependent protein C	0.0108039	0.033116	0	6.122e-06	5.151e-06	0.984	0.909	80	63
K02682	prepilin peptidase dependent protein D	0.00201701	0.00935835	0	6.968e-06	4.11e-06	0.952	0.896	82	61
K02684	DNA primase small subunit	0.442967	0.579155	0	2.011e-06	1.454e-06	0.873	0.883	73	68
K02686	primosomal replication protein N	0.172105	0.287722	0	1.1732e-05	9.795e-06	1	1	76	66
K02687	ribosomal protein L11 methyltransferase	0.000281793	0.00268144	0	0.000247491	0.000228578	1	1	84	59
K02688	transcriptional regulator, propionate catabolism operon regulatory protein	0.71243	0.804603	0	3.9009e-05	4.1266e-05	1	1	72	69
K02689	photosystem I P700 chlorophyll a apoprotein A1	0.0471697	0.104664	1	1.4e-08	7.2e-08	0.175	0.325	65	75
K02690	photosystem I P700 chlorophyll a apoprotein A2	0.00663105	0.0225753	1	1.4e-08	5.9e-08	0.111	0.312	63	77
K02703	photosystem II P680 reaction center D1 protein	0.0301147	0.073438	1	2.1e-08	1.03e-07	0.159	0.312	64	76
K02704	photosystem II CP47 chlorophyll apoprotein	0.0167416	0.0466763	1	1.1e-08	6.5e-08	0.111	0.273	64	76
K02705	photosystem II CP43 chlorophyll apoprotein	0.154417	0.265897	1	1.1e-08	3.4e-08	0.127	0.221	67	73
K02706	photosystem II P680 reaction center D2 protein	0.153547	0.264587	1	1.6e-08	7.5e-08	0.159	0.26	67	74
K02742	SprT protein	0.00212012	0.00970092	0	6.012e-06	3.593e-06	0.984	0.883	82	61
K02744	PTS system, N-acetylgalactosamine-specific IIA component	0.320861	0.460929	0	3.6701e-05	3.7278e-05	1	1	74	67
K02745	PTS system, N-acetylgalactosamine-specific IIB component	0.0297152	0.072707	0	2.1895e-05	1.595e-05	1	1	79	64
K02746	PTS system, N-acetylgalactosamine-specific IIC component	0.117226	0.215121	0	2.1171e-05	1.7982e-05	1	1	76	66
K02747	PTS system, N-acetylgalactosamine-specific IID component	0.161819	0.275133	0	1.9433e-05	1.7065e-05	1	1	76	66
K02749	PTS system, alpha-glucoside-specific IIB component	0.489494	0.621698	1	1.9404e-05	2.4744e-05	1	1	68	73
K02750	PTS system, alpha-glucoside-specific IIC component	0.489494	0.621698	1	1.9404e-05	2.4744e-05	1	1	68	73
K02752	PTS system, beta-glucoside (arbutin/salicin/cellobiose)-specific IIB component	0.000394789	0.0032665	0	1.0547e-05	4.566e-06	1	0.961	84	60
K02753	PTS system, beta-glucoside (arbutin/salicin/cellobiose)-specific IIC component	0.000394789	0.0032665	0	1.0547e-05	4.566e-06	1	0.961	84	60
K02755	PTS system, beta-glucoside-specific IIA component	0.0545363	0.118027	0	0.00010423	9.2009e-05	1	1	78	65
K02756	PTS system, beta-glucoside-specific IIB component	0.054012	0.117101	0	0.000111021	9.8515e-05	1	1	78	65
K02757	PTS system, beta-glucoside-specific IIC component	0.054012	0.117101	0	0.000111021	9.8515e-05	1	1	78	65
K02759	PTS system, cellobiose-specific IIA component	0.0757408	0.152591	0	4.4544e-05	4.0667e-05	1	1	77	65
K02760	PTS system, cellobiose-specific IIB component	0.0690889	0.142579	0	4.5596e-05	4.0595e-05	1	1	77	65
K02761	PTS system, cellobiose-specific IIC component	0.270639	0.405235	0	6.2069e-05	6.25e-05	1	1	75	67
K02768	PTS system, fructose-specific IIA component	0.421279	0.558512	0	0.00011496	0.000118511	1	1	74	68
K02769	PTS system, fructose-specific IIB component	0.229318	0.358799	0	0.000120155	0.000117292	1	1	75	67
K02770	PTS system, fructose-specific IIC component	0.289278	0.426918	0	0.000114608	0.000113817	1	1	75	67
K02771	PTS system, fructose-specific IID component	0.0111402	0.0338618	1	6.422e-06	1.0506e-05	1	1	61	78
K02773	PTS system, galactitol-specific IIA component	0.481633	0.614497	1	1.7615e-05	2.1159e-05	1	1	68	73
K02774	PTS system, galactitol-specific IIB component	0.187036	0.306154	1	1.2967e-05	2.0134e-05	1	1	65	75
K02775	PTS system, galactitol-specific IIC component	0.000640914	0.00434165	1	0.000134187	0.000164344	1	1	58	81
K02777	PTS system, sugar-specific IIA component	0.00135413	0.0071317	0	4.572e-05	3.3315e-05	1	1	83	61
K02778	PTS system, glucose-specific IIB component	0.00175484	0.00853885	0	7.139e-06	4.488e-06	1	0.974	82	61
K02779	PTS system, glucose-specific IIC component	0.00154254	0.00779728	0	6.16e-06	4.174e-06	1	0.974	83	61
K02781	PTS system, glucitol/sorbitol-specific IIA component	0.458465	0.594512	0	1.2328e-05	1.4328e-05	1	1	73	68
K02782	PTS system, glucitol/sorbitol-specific IIB component	0.923253	0.949836	0	1.0586e-05	1.4192e-05	1	0.987	71	70
K02783	PTS system, glucitol/sorbitol-specific IIC component	0.983291	0.988308	0	2.1379e-05	3.1873e-05	1	1	71	70
K02784	phosphocarrier protein HPr	0.110516	0.205617	0	9.2e-06	7.148e-06	0.968	0.961	77	66
K02786	PTS system, lactose-specific IIA component	0.312761	0.452684	0	2.551e-06	2.583e-06	1	0.974	74	67
K02787	PTS system, lactose-specific IIB component	0.240037	0.37155	1	5.146e-06	7.791e-06	0.984	0.987	66	74
K02788	PTS system, lactose-specific IIC component	0.240037	0.37155	1	5.146e-06	7.791e-06	0.984	0.987	66	74
K02790	PTS system, maltose/glucose-specific IIB component	0.39517	0.534594	0	4.0892e-05	4.1298e-05	1	1	74	68
K02791	PTS system, maltose/glucose-specific IIC component	0.39517	0.534594	0	4.0892e-05	4.1298e-05	1	1	74	68
K02793	PTS system, mannose-specific IIA component	0.388223	0.529124	0	3.3768e-05	3.2472e-05	1	1	74	68
K02794	PTS system, mannose-specific IIB component	0.152004	0.262176	0	5.2383e-05	5.0103e-05	1	1	76	66
K02795	PTS system, mannose-specific IIC component	0.651006	0.759229	0	5.3727e-05	5.643e-05	1	1	72	69
K02796	PTS system, mannose-specific IID component	0.0629246	0.132254	0	5.2319e-05	4.4092e-05	1	1	78	65
K02798	PTS system, mannitol-specific IIA component	0.172105	0.287722	0	2.5466e-05	2.2221e-05	1	1	76	66
K02799	PTS system, mannitol-specific IIB component	0.350278	0.492226	0	2.4998e-05	2.406e-05	1	1	74	68
K02800	PTS system, mannitol-specific IIC component	0.350278	0.492226	0	2.4998e-05	2.406e-05	1	1	74	68
K02802	PTS system, N-acetylglucosamine-specific IIA component	0.000640738	0.00434165	0	3.996e-06	1.714e-06	0.984	0.948	83	60
K02803	PTS system, N-acetylglucosamine-specific IIB component	0.0785439	0.157152	0	7.9562e-05	7.1243e-05	1	1	77	65
K02804	PTS system, N-acetylglucosamine-specific IIC component	0.0785439	0.157152	0	7.9562e-05	7.1243e-05	1	1	77	65
K02805	dTDP-4-amino-4,6-dideoxygalactose transaminase	0.0221983	0.0582656	0	3.5157e-05	2.6353e-05	1	1	79	63
K02806	PTS system, nitrogen regulatory IIA component	0.418864	0.556424	0	2.6864e-05	2.5303e-05	1	1	74	68
K02808	PTS system, sucrose-specific IIA component	0.435936	0.572736	0	2.0352e-05	1.911e-05	1	1	73	68
K02809	PTS system, sucrose-specific IIB component	0.376811	0.518124	0	3.9072e-05	4.2177e-05	1	1	74	68
K02810	PTS system, sucrose-specific IIC component	0.376811	0.518124	0	3.9072e-05	4.2177e-05	1	1	74	68
K02812	PTS system, sorbose-specific IIA component	0.0805516	0.160333	0	1.62e-06	8.66e-07	0.683	0.597	77	65
K02813	PTS system, sorbose-specific IIB component	0.0177008	0.0486506	0	1.397e-06	5.18e-07	0.778	0.623	79	63
K02814	PTS system, sorbose-specific IIC component	0.00750934	0.0249706	0	1.429e-06	6.22e-07	0.921	0.896	81	62
K02815	PTS system, sorbose-specific IID component	0.0099727	0.0310839	0	1.711e-06	7.34e-07	0.937	0.896	80	63
K02817	PTS system, trehalose-specific IIA component	0.000110614	0.001619	1	3.065e-06	1.0083e-05	1	1	56	82
K02818	PTS system, trehalose-specific IIB component	0.728102	0.816608	0	2.5919e-05	2.8547e-05	1	1	72	69
K02819	PTS system, trehalose-specific IIC component	0.728102	0.816608	0	2.5919e-05	2.8547e-05	1	1	72	69
K02821	PTS system, ascorbate-specific IIA component	0.497424	0.62903	1	2.718e-05	2.7845e-05	1	1	68	73
K02822	PTS system, ascorbate-specific IIB component	0.782206	0.856724	1	1.9098e-05	1.705e-05	1	1	69	71
K02823	dihydroorotate dehydrogenase electron transfer subunit	0.0125466	0.0371003	0	0.000217538	0.000202156	1	1	80	63
K02824	uracil permease	0.0250336	0.0639797	0	0.000161626	0.000136589	1	1	79	64
K02825	pyrimidine operon attenuation protein / uracil phosphoribosyltransferase	0.0156575	0.0441841	0	1.5656e-05	1.5995e-05	1	1	80	63
K02830	cell cycle checkpoint protein	0.871785	0.916503	0	3.31e-07	4.88e-07	0.222	0.221	71	70
K02834	ribosome-binding factor A	1.18005e-05	0.000511989	0	0.000282175	0.000251906	1	1	87	57
K02835	peptide chain release factor 1	0.139257	0.24512	0	0.000263162	0.000257051	1	1	76	66
K02836	peptide chain release factor 2	0.00306327	0.0124391	1	0.000290932	0.000317956	1	1	59	80
K02837	peptide chain release factor 3	1	1	0	0.000261595	0.000263355	1	1	71	70
K02838	ribosome recycling factor	0.022444	0.0587623	0	0.000252895	0.000239912	1	1	79	63
K02839	peptide chain release factor	0.109591	0.204457	0	1.4602e-05	8.374e-06	1	1	77	66
K02840	UDP-D-galactose:(glucosyl)LPS alpha-1,6-D-galactosyltransferase	0.798335	0.867352	1	1.6073e-05	1.6306e-05	1	1	70	71
K02841	heptosyltransferase I	0.863649	0.911942	0	2.0264e-05	2.4867e-05	1	1	71	70
K02843	heptosyltransferase II	0.440887	0.576849	1	0.000169365	0.000180587	1	1	68	73
K02844	UDP-glucose:(heptosyl)LPS alpha-1,3-glucosyltransferase	0.510792	0.640599	0	3e-05	2.4683e-05	1	1	73	68
K02846	N-methyl-L-tryptophan oxidase	0.00162681	0.00811624	0	4.133e-06	1.578e-06	0.937	0.883	82	61
K02847	O-antigen ligase	0.000936407	0.00557304	0	6.636e-06	5.321e-06	0.984	1	83	60
K02848	heptose I phosphotransferase	0.0151291	0.0430094	0	4.329e-06	2.771e-06	0.905	0.805	80	63
K02849	heptosyltransferase III	0.827581	0.888008	1	9.874e-06	1.1097e-05	1	1	70	71
K02850	heptose II phosphotransferase	0.486809	0.619547	1	7.163e-06	7.538e-06	0.905	0.961	68	73
K02851	UDP-GlcNAc:undecaprenyl-phosphate GlcNAc-1-phosphate transferase	0.087463	0.171468	1	0.000141519	0.000168222	1	1	64	76
K02852	UDP-N-acetyl-D-mannosaminouronate:lipid I N-acetyl-D-mannosaminouronosyltransferase	0.00196578	0.00922055	0	1.6904e-05	9.551e-06	1	0.974	82	61
K02853	enterobacterial common antigen polymerase	0.000305392	0.00281566	0	6.549e-06	2.352e-06	1	0.922	84	59
K02854	AraC family transcriptional regulator, L-rhamnose operon transcriptional activator RhaR	0.00023937	0.00244708	0	2.3004e-05	1.3757e-05	1	1	84	59
K02855	AraC family transcriptional regulator, L-rhamnose operon regulatory protein RhaS	0.118209	0.216598	0	4.6541e-05	4.0424e-05	1	1	76	66
K02856	L-rhamnose-H+ transport protein	0.489494	0.621698	0	0.000126709	0.000119535	1	1	73	68
K02858	3,4-dihydroxy 2-butanone 4-phosphate synthase	0.0316554	0.0761255	0	1.6634e-05	1.2778e-05	1	1	79	64
K02860	16S rRNA processing protein RimM	0.0101177	0.0313821	0	0.000242749	0.000227876	1	1	80	63
K02863	large subunit ribosomal protein L1	7.03941e-05	0.00122752	1	0.000276321	0.000308387	1	1	55	83
K02864	large subunit ribosomal protein L10	0.421279	0.558512	1	0.000263649	0.00027019	1	1	67	73
K02867	large subunit ribosomal protein L11	0.468684	0.603682	0	0.000278267	0.000275006	1	1	73	68
K02871	large subunit ribosomal protein L13	0.00600149	0.0207913	0	0.000312918	0.000291985	1	1	81	62
K02874	large subunit ribosomal protein L14	0.0154782	0.0437969	1	0.000284304	0.000305182	1	1	61	78
K02876	large subunit ribosomal protein L15	0.678385	0.780544	1	0.000279152	0.000281486	1	1	69	72
K02878	large subunit ribosomal protein L16	0.47384	0.608496	0	0.000283402	0.000281528	1	1	73	68
K02879	large subunit ribosomal protein L17	0.510792	0.640599	0	0.000296872	0.000292545	1	1	73	68
K02881	large subunit ribosomal protein L18	0.000781599	0.00491975	1	0.000288943	0.000327442	1	1	58	81
K02884	large subunit ribosomal protein L19	0.397502	0.536257	1	0.000229188	0.000241696	1	1	67	73
K02885	large subunit ribosomal protein L19e	4.11909e-05	0.000959606	0	4.225e-06	1.858e-06	0.984	0.948	86	58
K02886	large subunit ribosomal protein L2	3.46842e-06	0.000240774	1	0.000305531	0.000347377	1	1	53	85
K02887	large subunit ribosomal protein L20	0.131584	0.234905	0	0.000239462	0.000231438	1	1	76	66
K02888	large subunit ribosomal protein L21	0.0422089	0.0957251	0	0.000238772	0.000227532	1	1	78	64
K02890	large subunit ribosomal protein L22	0.669209	0.77313	0	0.000298711	0.000297707	1	1	72	69
K02891	large subunit ribosomal protein L22e	0.284219	0.421414	0	5.78e-07	1.73e-07	0.333	0.312	74	68
K02892	large subunit ribosomal protein L23	0.0264228	0.0665041	0	0.000254497	0.000237822	1	1	79	64
K02893	large subunit ribosomal protein L23Ae	0.0402709	0.0924518	0	3.86e-07	3.45e-07	0.778	0.61	78	64
K02895	large subunit ribosomal protein L24	0.108665	0.203093	0	0.000269352	0.000259817	1	1	77	66
K02897	large subunit ribosomal protein L25	0.000549136	0.00397483	1	0.000179629	0.000204092	1	1	57	81
K02899	large subunit ribosomal protein L27	0.277993	0.413867	0	0.000213926	0.000210834	1	1	75	67
K02902	large subunit ribosomal protein L28	1.07167e-05	0.000479226	0	0.000277291	0.000232156	1	1	87	57
K02904	large subunit ribosomal protein L29	0.0242309	0.0624978	0	0.000136231	0.000127339	1	1	79	64
K02906	large subunit ribosomal protein L3	0.000247343	0.002504	1	0.000289863	0.000319502	1	1	57	82
K02907	large subunit ribosomal protein L30	0.000305555	0.00281566	0	0.000102025	9.2123e-05	1	1	84	59
K02909	large subunit ribosomal protein L31	6.54438e-08	4.87281e-05	0	0.000198764	0.000171023	1	1	91	54
K02911	large subunit ribosomal protein L32	4.42952e-05	0.000990391	0	0.000138714	0.000117409	1	1	86	58
K02913	large subunit ribosomal protein L33	5.28933e-06	0.000305984	0	8.629e-05	7.3309e-05	1	1	88	56
K02914	large subunit ribosomal protein L34	0.0149513	0.0426369	0	0.000118384	9.8454e-05	1	1	80	63
K02916	large subunit ribosomal protein L35	1.91304e-06	0.000166002	0	0.000156665	0.000126183	1	1	89	56
K02919	large subunit ribosomal protein L36	3.07196e-08	3.73192e-05	0	4.3056e-05	2.0862e-05	1	1	91	53
K02926	large subunit ribosomal protein L4	0.00514261	0.0184811	1	0.000297883	0.000321432	1	1	60	79
K02927	large subunit ribosomal protein L40e	0.728711	0.81704	0	6.7e-08	5.8e-08	0.444	0.429	72	70
K02930	large subunit ribosomal protein L4e	0.77436	0.851072	1	2.12e-07	2.56e-07	0.349	0.377	70	71
K02931	large subunit ribosomal protein L5	0.20589	0.329397	1	0.000279155	0.000288158	1	1	66	74
K02933	large subunit ribosomal protein L6	0.158083	0.270549	1	0.000272543	0.000285655	1	1	65	75
K02935	large subunit ribosomal protein L7/L12	0.471258	0.606141	1	0.000296163	0.000308728	1	1	68	73
K02936	large subunit ribosomal protein L7Ae	0.117226	0.215121	0	1.804e-06	1.474e-06	1	1	76	66
K02939	large subunit ribosomal protein L9	0.0475697	0.105391	0	0.000266263	0.000256629	1	1	78	64
K02945	small subunit ribosomal protein S1	0.123221	0.223586	0	0.000353728	0.000335263	1	1	76	66
K02946	small subunit ribosomal protein S10	0.028784	0.0711209	0	0.000277296	0.000261819	1	1	79	64
K02948	small subunit ribosomal protein S11	2.28917e-05	0.000704041	1	0.000282991	0.000317056	1	1	54	84
K02950	small subunit ribosomal protein S12	0.160566	0.273578	1	0.000306289	0.000315814	1	1	65	75
K02952	small subunit ribosomal protein S13	0.785425	0.859604	1	0.000277808	0.000277389	1	1	69	71
K02954	small subunit ribosomal protein S14	0.863649	0.911942	0	0.000195268	0.000193411	1	1	71	70
K02956	small subunit ribosomal protein S15	0.0629246	0.132254	0	0.000257035	0.000244805	1	1	78	65
K02958	small subunit ribosomal protein S15e	0.059736	0.126869	1	6e-09	5.4e-08	0.0476	0.143	67	74
K02959	small subunit ribosomal protein S16	0.70931	0.802447	1	0.000250084	0.000251327	1	1	69	72
K02961	small subunit ribosomal protein S17	0.718685	0.809534	0	0.000224154	0.000225146	1	1	72	69
K02963	small subunit ribosomal protein S18	0.00118715	0.00655042	0	0.00019982	0.000183158	1	1	83	60
K02965	small subunit ribosomal protein S19	0.0922196	0.179012	0	0.000245458	0.000233887	1	1	77	65
K02967	small subunit ribosomal protein S2	7.03941e-05	0.00122752	1	0.000280762	0.000306664	1	1	55	83
K02968	small subunit ribosomal protein S20	6.07816e-06	0.000325763	0	0.000247682	0.000209412	1	1	88	56
K02970	small subunit ribosomal protein S21	2.10708e-07	8.53249e-05	0	0.000132831	0.000107659	1	1	90	54
K02972	stationary-phase-induced ribosome-associated protein	0.026283	0.0663125	0	2.034e-06	6.5e-07	0.698	0.61	79	64
K02977	small subunit ribosomal protein S27Ae	0.0296772	0.072707	1	5.4e-08	1.68e-07	0.27	0.481	63	76
K02982	small subunit ribosomal protein S3	0.0405395	0.0928638	1	0.000296467	0.000323037	1	1	63	77
K02986	small subunit ribosomal protein S4	0.259859	0.393704	1	0.000264999	0.000272329	1	1	66	74
K02988	small subunit ribosomal protein S5	0.352443	0.49441	1	0.000286379	0.000293939	1	1	67	73
K02990	small subunit ribosomal protein S6	0.0136225	0.0396544	0	0.000231311	0.000216101	1	1	80	63
K02991	small subunit ribosomal protein S6e	0.144581	0.252298	1	2.94e-07	1.09e-07	0.0635	0.143	68	73
K02992	small subunit ribosomal protein S7	0.798335	0.867352	0	0.00026383	0.000263013	1	1	71	70
K02994	small subunit ribosomal protein S8	0.657051	0.764201	1	0.000282042	0.000286027	1	1	69	72
K02996	small subunit ribosomal protein S9	0.000376411	0.0031903	0	0.000300875	0.000269323	1	1	84	59
K03006	DNA-directed RNA polymerase II subunit RPB1	0.479027	0.612997	0	0.000167814	0.000171111	1	1	73	68
K03018	DNA-directed RNA polymerase III subunit RPC1	0.0270378	0.0676317	0	3.63e-07	1.38e-07	0.508	0.351	78	64
K03040	DNA-directed RNA polymerase subunit alpha	0.00457312	0.0169291	1	0.000303307	0.000330135	1	1	60	79
K03043	DNA-directed RNA polymerase subunit beta	0.000746797	0.00477073	1	0.000336764	0.000369114	1	1	58	81
K03046	DNA-directed RNA polymerase subunit beta'	0.00639601	0.0219391	1	0.000336921	0.000361692	1	1	60	79
K03047	DNA-directed RNA polymerase subunit D	0.565596	0.687104	0	1.938e-06	1.395e-06	0.857	0.87	73	69
K03048	DNA-directed RNA polymerase subunit delta	0.00019314	0.00221004	1	6.922e-06	1.228e-05	1	1	56	82
K03060	DNA-directed RNA polymerase subunit omega	0.000994022	0.00580098	0	5.8276e-05	4.2759e-05	1	1	83	60
K03063	26S proteasome regulatory subunit T3	0.183589	0.302141	1	2.3e-08	3.03e-07	0.0952	0.169	67	73
K03064	26S proteasome regulatory subunit T4	0.11271	0.208673	1	9.4e-08	5.01e-07	0.254	0.377	66	75
K03066	26S proteasome regulatory subunit T6	0.193803	0.315009	1	8e-09	4.4e-08	0.0635	0.13	68	73
K03068	low density lipoprotein receptor-related protein 5/6	0.0420623	0.0956009	1	1.145e-06	2.085e-06	0.492	0.727	63	77
K03070	preprotein translocase subunit SecA	0.588973	0.707136	1	0.000375491	0.000383162	1	1	68	72
K03071	preprotein translocase subunit SecB	0.310758	0.450679	0	2.2035e-05	2.144e-05	1	1	74	67
K03072	preprotein translocase subunit SecD	0.281721	0.418647	1	2.9628e-05	4.273e-05	1	1	66	74
K03073	preprotein translocase subunit SecE	0.0494793	0.108992	0	0.000178183	0.000165817	1	1	78	64
K03074	preprotein translocase subunit SecF	0.594762	0.711275	1	2.7385e-05	3.5135e-05	1	1	68	72
K03075	preprotein translocase subunit SecG	2.46603e-05	0.000724793	0	0.000230759	0.000204675	1	1	86	57
K03076	preprotein translocase subunit SecY	0.0697317	0.143378	1	0.000274986	0.000287485	1	1	64	76
K03077	L-ribulose-5-phosphate 4-epimerase	0.97995	0.986174	0	0.000106208	0.000107418	1	1	71	70
K03078	3-dehydro-L-gulonate-6-phosphate decarboxylase	0.0033748	0.0133255	0	6.389e-06	2.993e-06	0.952	0.857	82	61
K03079	L-ribulose-5-phosphate 3-epimerase	0.166902	0.281088	0	9.064e-06	6.229e-06	1	1	76	66
K03080	L-ribulose-5-phosphate 4-epimerase	0.000578438	0.00410139	0	4.197e-06	1.478e-06	0.984	0.883	84	60
K03081	3-dehydro-L-gulonate-6-phosphate decarboxylase	0.000217634	0.00236413	0	4.972e-06	1.444e-06	0.968	0.805	85	59
K03082	hexulose-6-phosphate isomerase	0.00135413	0.0071317	0	7.66e-06	3.26e-06	1	1	83	61
K03083	glycogen synthase kinase 3 beta	0.627339	0.738719	1	7e-08	3.7e-08	0.127	0.169	69	71
K03086	RNA polymerase primary sigma factor	0.929909	0.954662	1	0.000516843	0.000525177	1	1	70	71
K03087	RNA polymerase nonessential primary-like sigma factor	0.00114306	0.00636011	0	7.972e-06	3.067e-06	0.952	0.935	83	60
K03088	RNA polymerase sigma-70 factor, ECF subfamily	0.969929	0.980557	0	0.00486447	0.00481674	1	1	71	70
K03089	RNA polymerase sigma-32 factor	0.0703794	0.144465	0	1.6479e-05	1.3547e-05	1	1	77	65
K03090	RNA polymerase sigma-B factor	0.87024	0.915321	0	4.322e-06	4.465e-06	1	1	71	70
K03091	RNA polymerase sporulation-specific sigma factor	2.24688e-05	0.000693963	0	0.000392999	0.000262168	1	1	87	57
K03092	RNA polymerase sigma-54 factor	0.993316	0.994407	0	0.000239237	0.000239677	1	1	71	70
K03093	RNA polymerase sigma factor	0.039726	0.0914025	0	2.459e-06	1.606e-06	1	1	78	64
K03095	SprT-like protein	0.0021089	0.00966312	1	3.42e-07	2.39e-07	0.317	0.61	60	79
K03098	apolipoprotein D and lipocalin family protein	0.0179552	0.0491644	0	0.000315258	0.000287112	1	1	79	63
K03099	son of sevenless	0.110654	0.205806	1	6.3e-08	1.46e-07	0.349	0.494	65	75
K03100	signal peptidase I	0.0177531	0.048684	1	0.000712237	0.000775597	1	1	62	78
K03101	signal peptidase II	0.109591	0.204457	0	0.000240316	0.000232084	1	1	77	66
K03103	multiple inositol-polyphosphate phosphatase / 2,3-bisphosphoglycerate 3-phosphatase	0.268816	0.403425	0	5.64e-06	3.774e-06	0.937	1	75	67
K03106	signal recognition particle subunit SRP54	0.103238	0.195405	0	0.000254925	0.000250148	1	1	77	65
K03110	fused signal recognition particle receptor	0.089026	0.173924	0	0.000251965	0.000243003	1	1	77	65
K03111	single-strand DNA-binding protein	0.706195	0.80004	1	0.000598243	0.000614966	1	1	69	72
K03112	DamX protein	1.69525e-05	0.00061476	0	7.409e-06	3.08e-06	1	0.987	87	57
K03113	translation initiation factor 1	0.383633	0.524733	1	0.000116437	0.000124612	1	1	67	73
K03114	mitosis inhibitor protein kinase SWE1	0.0279357	0.0694961	1	2.19e-07	3.19e-07	0.206	0.403	64	76
K03116	sec-independent protein translocase protein TatA	0.0344107	0.0813029	0	0.000124932	0.000108087	1	1	79	64
K03117	sec-independent protein translocase protein TatB	0.00520969	0.0186602	0	4.4403e-05	3.3371e-05	1	1	81	62
K03118	sec-independent protein translocase protein TatC	0.204393	0.327361	0	0.00018244	0.000163788	1	1	75	67
K03119	taurine dioxygenase	0.00308303	0.0125057	0	5.619e-06	3.135e-06	0.952	0.961	82	61
K03120	transcription initiation factor TFIID TATA-box-binding protein	0.119431	0.218179	1	3.72e-07	3.06e-07	0.127	0.247	66	74
K03125	transcription initiation factor TFIID subunit 1	0.00457011	0.0169291	1	6e-09	3.6e-08	0.111	0.312	63	77
K03126	transcription initiation factor TFIID subunit 12	0.936468	0.958799	0	9.4e-08	1.75e-07	0.333	0.338	71	70
K03128	transcription initiation factor TFIID subunit 2	0.491657	0.623902	0	1.139e-06	2.03e-06	0.81	0.714	73	68
K03129	transcription initiation factor TFIID subunit 4	0.00103937	0.00600789	0	8.332e-06	4.685e-06	1	0.987	83	60
K03130	transcription initiation factor TFIID subunit 5	0.162814	0.276568	1	4.5e-08	2.55e-07	0.111	0.208	67	73
K03132	transcription initiation factor TFIID subunit 7	0.441749	0.577873	0	2.832e-06	1.88e-06	0.571	0.636	73	68
K03135	transcription initiation factor TFIID subunit 11	0.0257644	0.0654345	1	5.85e-07	1.912e-06	0.19	0.377	64	76
K03142	transcription initiation factor TFIIH subunit 2	0.546975	0.671083	0	1.8e-08	8e-09	0.159	0.13	72	69
K03144	transcription initiation factor TFIIH subunit 4	1.57559e-06	0.000154853	1	2.57e-07	1.241e-06	0.175	0.584	54	84
K03146	thiamine thiazole synthase	0.100607	0.191719	0	1.0689e-05	1.0434e-05	1	1	77	65
K03147	phosphomethylpyrimidine synthase	0.612284	0.725209	0	0.00023779	0.000238101	1	1	72	69
K03148	sulfur carrier protein ThiS adenylyltransferase	0.657051	0.764201	0	6.3643e-05	6.2785e-05	1	1	72	69
K03149	thiazole synthase	0.0946747	0.182707	1	0.000190765	0.000203311	1	1	64	76
K03150	2-iminoacetate synthase	0.192696	0.313379	1	0.000421987	0.000459297	1	1	66	75
K03151	thiamine biosynthesis protein ThiI	7.29136e-05	0.0012594	0	9.1037e-05	6.2047e-05	1	1	86	58
K03152	4-methyl-5(b-hydroxyethyl)-thiazole monophosphate biosynthesis	0.100607	0.191719	0	0.000264336	0.000258414	1	1	77	65
K03153	glycine oxidase	0.104977	0.197909	0	9.27e-07	8.27e-07	0.921	0.948	77	65
K03154	sulfur carrier protein	0.18564	0.304485	0	0.000145918	0.000136472	1	1	76	66
K03155	timeless	0.0740691	0.150262	1	9.74e-07	3.86e-07	0.0476	0.143	67	73
K03163	DNA topoisomerase I	3.93585e-05	0.000948926	1	1.6e-07	6.62e-07	0.222	0.61	56	82
K03168	DNA topoisomerase I	0.00256329	0.0110034	0	0.000326949	0.000301544	1	1	82	61
K03169	DNA topoisomerase III	0.000138073	0.00182761	1	0.00134254	0.00172819	1	1	56	82
K03177	tRNA pseudouridine55 synthase	0.70931	0.802447	0	0.000327381	0.000321107	1	1	72	69
K03179	4-hydroxybenzoate polyprenyltransferase	0.122206	0.222079	0	1.7992e-05	1.5563e-05	1	1	76	66
K03181	chorismate--pyruvate lyase	0.000486516	0.00369112	0	5.293e-06	2.138e-06	0.952	0.883	84	60
K03182	4-hydroxy-3-polyprenylbenzoate decarboxylase	0.000131218	0.00178109	0	3.9348e-05	2.69e-05	1	1	85	59
K03183	demethylmenaquinone methyltransferase / 2-methoxy-6-polyprenyl-1,4-benzoquinol methylase	0.0253063	0.0644957	0	0.000270366	0.000257779	1	1	79	64
K03184	2-octaprenyl-3-methyl-6-methoxy-1,4-benzoquinol hydroxylase	0.0104208	0.0321989	0	4.198e-06	3.212e-06	0.952	0.935	80	63
K03185	2-octaprenyl-6-methoxyphenol hydroxylase	0.00355209	0.0138906	0	5.142e-06	3.137e-06	0.968	0.935	82	61
K03186	flavin prenyltransferase	5.89849e-05	0.00113142	0	3.9961e-05	2.7275e-05	1	1	86	58
K03187	urease accessory protein	0.00380005	0.0146321	0	8.945e-06	7.25e-06	1	1	81	62
K03188	urease accessory protein	0.000341988	0.00302518	0	7.929e-06	5.996e-06	1	1	84	59
K03189	urease accessory protein	0.000147738	0.00190933	0	7.743e-06	5.73e-06	1	1	85	59
K03190	urease accessory protein	0.00110281	0.00621728	0	7.826e-06	5.741e-06	1	1	83	60
K03191	acid-activated urea channel	0.180134	0.298003	0	2.863e-06	2.291e-06	1	1	76	66
K03192	urease accessory protein	0.460831	0.59696	0	2.07e-07	7.6e-08	0.27	0.208	73	69
K03194	type IV secretion system protein VirB1	3.6258e-05	0.00090583	0	1.996e-06	9.27e-07	0.937	0.818	86	58
K03195	type IV secretion system protein VirB10	0.00801677	0.0262744	0	5.632e-06	4.151e-06	1	0.987	81	62
K03196	type IV secretion system protein VirB11	0.00109455	0.00620387	0	5.076e-06	3.039e-06	0.984	0.961	83	60
K03197	type IV secretion system protein VirB2	5.22829e-06	0.000305984	0	4.173e-06	1.854e-06	0.968	0.766	88	56
K03198	type IV secretion system protein VirB3	0.440492	0.576849	0	2.17e-06	1.789e-06	0.714	0.714	73	68
K03199	type IV secretion system protein VirB4	0.00147722	0.00756672	1	2.0078e-05	3.2129e-05	1	1	58	80
K03200	type IV secretion system protein VirB5	0.0020155	0.00935835	0	4.442e-06	3.115e-06	0.968	0.87	82	61
K03201	type IV secretion system protein VirB6	0.000289196	0.00273405	0	4.37e-07	1.51e-07	0.651	0.364	83	60
K03203	type IV secretion system protein VirB8	1.46327e-05	0.000575554	0	1.509e-06	7.12e-07	0.873	0.494	87	57
K03204	type IV secretion system protein VirB9	0.00379791	0.0146321	0	5.253e-06	3.559e-06	0.968	0.935	81	62
K03205	type IV secretion system protein VirD4	0.549196	0.672493	0	0.000978175	0.00103224	1	1	73	69
K03206	azobenzene reductase	0.181755	0.299934	1	4.23e-07	9.92e-07	0.54	0.662	66	75
K03207	colanic acid biosynthesis protein WcaH	0.000169024	0.00203976	0	4.445e-06	8.89e-07	0.873	0.727	85	59
K03208	colanic acid biosynthesis glycosyl transferase WcaI	0.529817	0.65644	0	2.2459e-05	1.8413e-05	1	1	73	69
K03210	preprotein translocase subunit YajC	9.35171e-07	0.000121723	0	0.000229475	0.000195669	1	1	89	55
K03212	23S rRNA (uracil747-C5)-methyltransferase	0.00901264	0.0287749	0	5.966e-06	5.915e-06	0.984	0.987	80	62
K03214	RNA methyltransferase, TrmH family	0.0147753	0.042295	0	7.529e-06	6.693e-06	0.968	0.948	80	63
K03215	23S rRNA (uracil1939-C5)-methyltransferase	0.0267085	0.0671073	1	0.000442794	0.000557186	1	1	62	77
K03216	tRNA (cytidine/uridine-2'-O-)-methyltransferase	0.00055773	0.00402377	0	0.000115948	8.7278e-05	1	1	84	60
K03217	YidC/Oxa1 family membrane protein insertase	0.654026	0.76214	0	0.000283941	0.000280942	1	1	72	69
K03218	23S rRNA (guanosine2251-2'-O)-methyltransferase	0.00263501	0.0112122	0	0.000296347	0.000268335	1	1	82	61
K03219	type III secretion protein C	0.315782	0.45606	0	1.278e-06	1.534e-06	0.984	0.987	74	67
K03220	type III secretion protein D	0.0326497	0.0782194	0	8.32e-07	6.48e-07	0.968	0.922	79	64
K03221	type III secretion protein F	0.0551496	0.119045	0	1.526e-06	1.712e-06	0.952	0.831	78	65
K03222	type III secretion protein J	0.0258587	0.065493	0	2.89e-06	2.485e-06	0.984	0.974	79	64
K03223	type III secretion protein L	0.348077	0.489857	0	1.75e-06	1.889e-06	0.968	0.922	74	68
K03224	ATP synthase in type III secretion protein N	0.129453	0.232353	0	1.693e-06	1.639e-06	1	0.987	76	66
K03225	type III secretion protein Q	0.000370452	0.00315451	0	3.09e-06	1.907e-06	1	0.974	84	59
K03226	type III secretion protein R	0.0799702	0.15932	0	2.48e-06	2.17e-06	0.984	0.948	77	65
K03227	type III secretion protein S	0.0924629	0.179388	0	2.333e-06	2.082e-06	0.921	0.883	77	65
K03228	type III secretion protein T	0.00428202	0.0160802	0	6.876e-06	4.472e-06	1	1	81	62
K03229	type III secretion protein U	0.0212374	0.056315	0	4.099e-06	3.197e-06	0.968	0.974	79	63
K03230	type III secretion protein V	0.185638	0.304485	0	1.744e-06	2.279e-06	0.968	0.987	76	66
K03235	elongation factor 3	0.863825	0.911996	0	6.5e-08	3.8e-08	0.206	0.208	71	70
K03243	translation initiation factor 5B	0.0519946	0.113572	1	9.13e-07	1.187e-06	0.46	0.701	63	76
K03248	translation initiation factor 3 subunit G	0.380472	0.522075	0	1.02e-07	1.64e-07	0.27	0.195	73	68
K03249	translation initiation factor 3 subunit F	0.0728896	0.148447	1	2.82e-07	8.5e-07	0.524	0.61	64	76
K03254	translation initiation factor 3 subunit A	0.147203	0.255735	0	7.77e-07	6.28e-07	0.714	0.714	76	66
K03257	translation initiation factor 4A	0.472966	0.608123	1	3e-08	1.06e-07	0.111	0.156	69	72
K03258	translation initiation factor 4B	0.650968	0.759229	0	3.94e-07	1.97e-07	0.603	0.597	72	69
K03260	translation initiation factor 4G	0.461008	0.59696	1	3.3969e-05	4.0385e-05	1	1	68	73
K03267	peptide chain release factor subunit 3	0.706498	0.800182	1	1.744e-06	1.514e-06	0.683	0.766	69	72
K03269	UDP-2,3-diacylglucosamine hydrolase	0.195573	0.316742	1	0.000173581	0.000184763	1	1	66	75
K03270	3-deoxy-D-manno-octulosonate 8-phosphate phosphatase (KDO 8-P phosphatase)	0.361186	0.502805	1	0.000181915	0.00019319	1	1	67	73
K03271	D-sedoheptulose 7-phosphate isomerase	0.245954	0.377185	0	7.0689e-05	6.6407e-05	1	1	75	67
K03272	D-beta-D-heptose 7-phosphate kinase / D-beta-D-heptose 1-phosphate adenosyltransferase	0.594762	0.711275	1	4.599e-05	5.4468e-05	1	1	68	72
K03273	D-glycero-D-manno-heptose 1,7-bisphosphate phosphatase	0.114316	0.211109	0	4.6076e-05	4.01e-05	1	1	76	66
K03274	ADP-L-glycero-D-manno-heptose 6-epimerase	0.97995	0.986174	1	2.254e-05	2.6813e-05	1	1	70	71
K03275	UDP-glucose:(glucosyl)LPS alpha-1,3-glucosyltransferase	0.381351	0.522493	0	2.7102e-05	2.876e-05	1	1	74	68
K03276	UDP-glucose/galactose:(glucosyl)LPS alpha-1,2-glucosyl/galactosyltransferase	0.115279	0.212619	0	1.6364e-05	1.5517e-05	1	1	76	66
K03277	heptosyltransferase IV	0.0102552	0.0317277	0	8.1e-08	1.9e-08	0.333	0.156	78	65
K03278	UDP-D-galactose:(glucosyl)LPS alpha-1,3-D-galactosyltransferase	0.640481	0.750679	0	6.448e-06	7.026e-06	0.984	0.987	72	69
K03279	UDP-glucose:(galactosyl)LPS alpha-1,2-glucosyltransferase	0.97995	0.986174	0	1.2252e-05	1.2984e-05	1	1	71	70
K03280	UDP-N-acetylglucosamine:(glucosyl)LPS alpha-1,2-N-acetylglucosaminyltransferase	0.00583031	0.0203873	0	2.123e-06	6.88e-07	0.714	0.519	81	62
K03281	chloride channel protein, CIC family	0.376811	0.518124	0	0.000345607	0.000345865	1	1	74	68
K03282	large conductance mechanosensitive channel	0.0405395	0.0928638	0	0.000195569	0.00018201	1	1	78	64
K03283	heat shock 70kDa protein 1/8	0.356684	0.498791	0	1.62e-07	3.4e-08	0.159	0.117	73	69
K03284	magnesium transporter	0.549196	0.672493	0	0.000336767	0.000331284	1	1	73	69
K03285	general bacterial porin, GBP family	0.19127	0.311523	1	3.1365e-05	4.0495e-05	1	1	66	75
K03286	OmpA-OmpF porin, OOP family	0.00156492	0.00787754	1	0.000527807	0.000638155	1	1	59	80
K03287	outer membrane factor, OMF family	2.96679e-05	0.000812966	1	5.655e-06	1.4462e-05	0.984	1	55	83
K03288	MFS transporter, MHS family, citrate/tricarballylate:H+ symporter	0.00104524	0.0060239	0	2.509e-06	8.2e-07	0.841	0.688	83	60
K03289	MFS transporter, NHS family, nucleoside permease	0.959913	0.974893	1	4.2805e-05	4.9539e-05	1	1	70	71
K03290	MFS transporter, SHS family, sialic acid transporter	0.0121089	0.0360256	0	6.167e-06	7.225e-06	1	0.974	80	63
K03291	MFS transporter, SET family, sugar efflux transporter	0.000758234	0.00482687	0	1.7684e-05	9.957e-06	1	0.987	83	60
K03292	glycoside/pentoside/hexuronide:cation symporter, GPH family	0.788647	0.861352	1	0.000346086	0.000370371	1	1	69	71
K03293	amino acid transporter, AAT family	0.489494	0.621698	0	1.7748e-05	1.7844e-05	1	1	73	68
K03294	basic amino acid/polyamine antiporter, APA family	0.345974	0.487776	1	0.000166325	0.000187297	1	1	67	73
K03296	hydrophobic/amphiphilic exporter-1 (mainly G- bacteria), HAE1 family	0.0422089	0.0957251	1	0.00105415	0.0012054	1	1	63	77
K03297	small multidrug resistance pump	0.199947	0.321655	0	5.6343e-05	4.4875e-05	1	1	75	67
K03298	drug/metabolite transporter, DME family	0.0221983	0.0582656	0	6.2815e-05	5.0725e-05	1	1	79	63
K03299	gluconate:H+ symporter, GntP family	0.750234	0.834346	0	6.1574e-05	6.2852e-05	1	1	72	70
K03300	citrate-Mg2+:H+ or citrate-Ca2+:H+ symporter, CitMHS family	0.00298097	0.0122275	0	2.518e-05	1.733e-05	1	1	82	61
K03303	lactate permease	0.184252	0.302822	1	0.000112339	0.000147138	1	1	65	75
K03304	tellurite resistance protein	0.329094	0.469521	0	6.906e-06	7.88e-06	0.984	0.974	74	67
K03305	proton-dependent oligopeptide transporter, POT family	0.300867	0.439747	1	0.000264229	0.000279087	1	1	67	74
K03306	inorganic phosphate transporter, PiT family	0.105023	0.197909	1	0.000115741	0.000139584	1	1	64	76
K03307	solute:Na+ symporter, SSS family	0.148442	0.257434	1	0.000387709	0.000414099	1	1	65	75
K03308	neurotransmitter:Na+ symporter, NSS family	0.890064	0.929334	0	0.000458388	0.00045919	1	1	71	70
K03309	dicarboxylate/amino acid:cation (Na+ or H+) symporter, DAACS family	0.159321	0.271965	1	8.9349e-05	0.000110885	1	1	65	75
K03310	alanine or glycine:cation symporter, AGCS family	0.00188411	0.00894095	0	0.000513779	0.000456511	1	1	82	61
K03311	branched-chain amino acid:cation transporter, LIVCS family	0.376811	0.518124	0	8.1468e-05	8.3006e-05	1	1	74	68
K03312	glutamate:Na+ symporter, ESS family	0.0600173	0.12717	0	0.000118466	0.000104273	1	1	78	65
K03313	Na+:H+ antiporter, NhaA family	0.778991	0.85423	0	9.9838e-05	9.9669e-05	1	1	72	70
K03314	Na+:H+ antiporter, NhaB family	0.0189961	0.0514171	0	5.271e-06	5.293e-06	1	0.961	79	63
K03315	Na+:H+ antiporter, NhaC family	0.312761	0.452684	1	0.000221161	0.000229437	1	1	67	74
K03316	monovalent cation:H+ antiporter, CPA1 family	0.00457312	0.0169291	0	1.5027e-05	8.916e-06	1	1	81	62
K03317	concentrative nucleoside transporter, CNT family	0.39053	0.530879	1	1.0082e-05	1.5799e-05	1	1	67	73
K03318	tyrosine permease	0.00499552	0.0181169	0	3.5e-08	3e-09	0.222	0.0649	77	65
K03319	divalent anion:Na+ symporter, DASS family	0.324962	0.465079	0	2.1653e-05	2.2622e-05	1	1	74	67
K03320	ammonium transporter, Amt family	0.76937	0.847504	0	0.000409189	0.000434495	1	1	72	70
K03321	sulfate permease, SulP family	0.188439	0.307898	0	0.000249871	0.000248421	1	1	75	66
K03322	manganese transport protein	0.103238	0.195405	1	0.00011351	0.000129367	1	1	64	76
K03324	phosphate:Na+ symporter	0.778991	0.85423	0	0.000427255	0.000430467	1	1	72	70
K03325	arsenite transporter, ACR3 family	0.863649	0.911942	1	4.0426e-05	4.2225e-05	1	1	70	71
K03326	C4-dicarboxylate transporter, DcuC family	0.97995	0.986174	1	7.384e-05	7.6625e-05	1	1	70	71
K03327	multidrug resistance protein, MATE family	0.000515978	0.00381823	1	0.000541673	0.000607972	1	1	57	81
K03328	polysaccharide transporter, PST family	0.863649	0.911942	1	0.000120004	0.000124348	1	1	70	71
K03329	amino acid exporter	0.00145512	0.00747913	0	3.529e-06	1.287e-06	0.841	0.766	83	61
K03331	L-xylulose reductase	0.00277905	0.0116556	0	2.774e-06	1.592e-06	0.937	0.922	82	61
[truncated: 5,291 more rows]

## Sheet: Table S8
Supplementary Table 8 Gout associated pathways and modules.
General describe	Pathway ID	Pathway description (or Module Level C description)	Pathway reporter score (<0, healthy controls; >0, gout patients)	Module ID	Module description	Module reporter score (<0, healthy controls; >0, gout patients)
Energy metabolism	map00190	Oxidative phosphorylation	1.89194	M00157	F-type ATPase, prokaryotes and chloroplasts	-2.82811		Red	Gout patients
				M00417	Cytochrome o ubiquinol oxidase	-2.41048		Green	Healthy Controls
				M00144	NADH:quinone oxidoreductase, prokaryotes	3.49372
				M00145	NAD(P)H:quinone oxidoreductase, chloroplasts and cyanobacteria	2.22117
				M00149	Succinate dehydrogenase, prokaryotes	2.94548
				M00153	Cytochrome bd ubiquinol oxidase	2.31915
	map00710	Carbon fixation in photosynthetic organisms	2.06028	M00376	3-Hydroxypropionate bi-cycle	1.88296
				M00168	CAM (Crassulacean acid metabolism), dark	1.76567
				M00374	Dicarboxylate-hydroxybutyrate cycle	2.54889
				M00620	Incomplete reductive citrate cycle, acetyl-CoA => oxoglutarate	2.30301
				M00173	Reductive citrate cycle (Arnon-Buchanan cycle)	3.14237
	map00720	Carbon fixation pathways in prokaryotes	1.96268
	map00195	Photosynthesis	-0.00814605	M00161	Photosystem II	2.96721
				M00163	Photosystem I	2.4532
	map00910	Nitrogen metabolism	-1.07187	M00529	Denitrification, nitrate => nitrogen	-1.77494
				M00804	Complete nitrification, comammox, ammonia => nitrite => nitrate	-1.88251
	map00680	Methane metabolism	1.52919	M00346	Formaldehyde assimilation, serine pathway	1.82531
Nucleotide metabolism	map00240	Pyrimidine metabolism	-1.90936
	map00230	Purine metabolism	-0.251697	M00546	Purine degradation, xanthine => urea	-1.69237
Amino acid metabolism	map00350	Tyrosine metabolism	-1.86758	M00533	Homoprotocatechuate degradation, homoprotocatechuate => 2-oxohept-3-enedioate	-2.3092
	map00360	Phenylalanine metabolism	-3.4077	M00545	Trans-cinnamate degradation, trans-cinnamate => acetyl-CoA	-3.71274
	map00250	Alanine, aspartate and glutamate metabolism	2.80092
	map00270	Cysteine and methionine metabolism	-0.209129	M00609	Cysteine biosynthesis, methionine => cysteine	1.73801
	map00280	Valine, leucine and isoleucine degradation	0.745026	M00036	Leucine degradation, leucine => acetoacetate + acetyl-CoA	1.89562
	map00330	Arginine and proline metabolism	0.189366	M00136	GABA biosynthesis, prokaryotes, putrescine => GABA	-2.32998
				M00015	Proline biosynthesis, glutamate => proline	2.51258
	map00400	Phenylalanine, tyrosine and tryptophan biosynthesis	1.03511	M00023	Tryptophan biosynthesis, chorismate => tryptophan	3.81685
Xenobiotics biodegradation and metabolism	map00362	Benzoate degradation	-2.72841	M00551	Benzoate degradation, benzoate => catechol / methylbenzoate => methylcatechol	-1.66246
	map00364	Fluorobenzoate degradation	-1.67609			1.69681
	map00622	Xylene degradation	-1.46236	M00539	Cumate degradation, p-cumate => 2-oxopent-4-enoate + 2-methylpropanoate
Biosynthesis of other secondary metabolites	map00525	Acarbose and validamycin biosynthesis	2.04249
	map00521	Streptomycin biosynthesis	2.85178
	map00332	Carbapenem biosynthesis	2.55452
Carbohydrate metabolism	map00520	Amino sugar and nucleotide sugar metabolism	4.23513	M00361	Nucleotide sugar biosynthesis, eukaryotes	2.72698
				M00362	Nucleotide sugar biosynthesis, prokaryotes	1.76347
	map00020	Citrate cycle (TCA cycle)	2.68005
	map00051	Fructose and mannose metabolism	2.31683
	map00500	Starch and sucrose metabolism	4.67231
	map00010	Glycolysis / Gluconeogenesis	1.49098	M00003	Gluconeogenesis, oxaloacetate => fructose-6P	2.59769
				M00002	Glycolysis, core module involving three-carbon compounds	1.79614
				M00001	Glycolysis (Embden-Meyerhof pathway), glucose => pyruvate	1.90631
	map00630	Glyoxylate and dicarboxylate metabolism	1.00715	M00740	Methylaspartate cycle	2.62156
Glycan biosynthesis and metabolism	map00540	Lipopolysaccharide biosynthesis	4.1802	M00063	CMP-KDO biosynthesis	2.93605
				M00060	Lipopolysaccharide biosynthesis, KDO2-lipid A	5.34304
	map00511	Other glycan degradation	3.76527
Metabolism of cofactors and vitamins	map00860	Porphyrin and chlorophyll metabolism	-1.78046	M00122	Cobalamin biosynthesis, cobinamide => cobalamin	-2.04886
	map00790	Folate biosynthesis	1.79277	M00126	Tetrahydrofolate biosynthesis, GTP => THF	1.7203
	map00730	Thiamine metabolism	0.341896	M00127	Thiamine biosynthesis, AIR => thiamine-P/thiamine-2P	1.71693
	map00770	Pantothenate and CoA biosynthesis	-0.631173	M00119	Pantothenate biosynthesis, valine/L-aspartate => pantothenate	2.11799
	map00780	Biotin metabolism	1.40425	M00573	Biotin biosynthesis, BioI pathway, long-chain-acyl-ACP => pimeloyl-ACP => biotin	2.49039
				M00577	Biotin biosynthesis, BioW pathway, pimelate => pimeloyl-CoA => biotin	2.30618
				M00123	Biotin biosynthesis, pimeloyl-ACP/CoA => biotin	2.67036
	map00130	Ubiquinone and other terpenoid-quinone biosynthesis	0.944558	M00117	Ubiquinone biosynthesis, prokaryotes, chorismate => ubiquinone	-1.88632
				M00116	Menaquinone biosynthesis, chorismate => menaquinone	2.78912
Lipid metabolism	map01040	Biosynthesis of unsaturated fatty acids	-2.262
	map00564	Glycerophospholipid metabolism	-1.87875
	map00600	Sphingolipid metabolism	2.98155
Metabolism of terpenoids and polyketides	map00523	Polyketide sugar unit biosynthesis	2.44709	M00793	dTDP-L-rhamnose biosynthesis	2.75111
	map00906	Carotenoid biosynthesis	1.78931
	map00909	Sesquiterpenoid and triterpenoid biosynthesis	1.7074
Membrane transport	map02010	ABC transporters	-5.44246	M00251	Teichoic acid transport system	-2.00123	out
				M00648	Multidrug resistance, efflux pump MdtABC	-1.92386	out
				M00241	Vitamin B12 transport system	-1.95711	in
				M00435	Taurine transport system	-1.67133	in
				M00739	Cationic peptide transport system	-1.90392	out
				M00349	Microcin C transport system	-1.84924	out
				M00439	Oligopeptide transport system	-3.45353
				M00229	Arginine transport system	-1.88885
				M00237	Branched-chain amino acid transport system	-3.64223
				M00234	Cystine transport system	-1.75302
				M00238	D-Methionine transport system	-1.71918
				M00226	Histidine transport system	-2.14214
				M00225	Lysine/arginine/ornithine transport system	-2.17732
				M00223	Phosphonate transport system	-3.219
				M00228	Putative glutamine transport system	-2.24557
				M00217	D-Allose transport system	-2.00343
				M00215	D-Xylose transport system	-1.89309
				M00590	Erythritol transport system	-2.21173
				M00605	Glucose/mannose transport system	-1.65489
				M00593	Inositol transport system	-2.63074
				M00213	L-Arabinose transport system	-1.90026
				M00194	Maltose/maltodextrin transport system	-2.16597
				M00214	Methyl-galactoside transport system	-2.15103
				M00196	Multiple sugar transport system	-1.83709
				M00205	N-Acetylglucosamine transport system	-1.80205
				M00603	Putative aldouronate transport system	-2.85382
				M00202	Oligogalacturonide transport system	1.92556
				M00224	Fluoroquinolone transport system	2.09505
				M00635	Tetracycline resistance, TetAB(46) transporter	3.3967
				M00791	Manganese/zinc transport system	2.56933	in
				M00242	Zinc transport system	2.07965	in
				M00233	Glutamate transport system	2.13731
				M00320	Lipopolysaccharide export system	-1.99813	out
	map03070	Bacterial secretion system	-2.40235	M00331	Type II general secretion system	-3.71733
				M00333	Type IV secretion system	-1.9373
				M00334	Type VI secretion system	-2.31038
				M00325	alpha-Hemolysin/cyclolysin transport system	1.97388
	map02060	Phosphotransferase system (PTS)	0.235205	M00305	PTS system, 2-O-A-mannosyl-D-glycerate-specific II component	-1.81558
				M00272	PTS system, arbutin-, cellobiose-, and salicin-specific II component	-1.94795
				M00265	PTS system, glucose-specific II component	-1.73552
				M00303	PTS system, N-acetylmuramic acid-specific II component	-1.6986
				M00283	PTS system, ascorbate-specific II component	1.66128
				M00304	PTS system, fructose-specific II component	1.8473
				M00279	PTS system, galactitol-specific II component	2.48015
				M00807	PTS system, galactose-specific II component	2.29398
Signal transduction	map02020	Two-component system	-1.39746	M00486	CitA-CitB (citrate fermentation) two-component regulatory system	-1.71984
				M00518	GlnK-GlnL (glutamine utilization) two-component regulatory system	-2.16715
				M00454	KdpD-KdpE (potassium transport) two-component regulatory system	-1.69943
				M00449	CreC-CreB (phosphate regulation) two-component regulatory system	-1.82821
				M00475	BarA-UvrY (central carbon metabolism) two-component regulatory system	1.78544
				M00507	ChpA-ChpB/PilGH (chemosensory) two-component regulatory system	3.26906
				M00479	DesK-DesR (membrane lipid fluidity regulation) two-component regulatory system	1.73224
				M00524	FixL-FixJ (nitrogen fixation) two-component regulatory system	2.10768
				M00499	HydH-HydG (metal tolerance) two-component regulatory system	2.12063
				M00481	LiaS-LiaR (cell wall stress response) two-component regulatory system	2.09186
				M00513	LuxQN/CqsS-LuxU-LuxO (quorum sensing) two-component regulatory system	1.92084
				M00462	PrrB-PrrA (intracellular multiplication) two-component regulatory system	1.66136
				M00468	SaeS-SaeR (staphylococcal virulence regulation) two-component regulatory system	1.72472
				M00467	SasA-RpaAB (circadian timing mediating) two-component regulatory system	1.67296
				M00484	YdfH-YdfI two-component regulatory system	1.67352
Translation	map00970	Aminoacyl-tRNA biosynthesis	3.9968	M00359	Aminoacyl-tRNA biosynthesis, eukaryotes	5.02406
				M00360	Aminoacyl-tRNA biosynthesis, prokaryotes	4.31255
	map03010	Ribosome	1.54404	M00179	Ribosome, archaea	4.19637
Transcription	map03020	RNA polymerase	2.95699	M00183	RNA polymerase, bacteria	3.18651
Folding, sorting and degradation	map03018	RNA degradation	3.87789	M00390	Exosome, archaea	2.35645
	map03050	Proteasome	1.35254	M00343	Archaeal proteasome	1.84278
Cell motility	map02030	Bacterial chemotaxis	-2.98457
	map02040	Flagellar assembly	-4.72941
Antimicrobial resistance	map01501	beta-Lactam resistance	1.99953	M00628	beta-Lactam resistance, AmpC system	1.81217
Infectious diseases: Bacterial	map05100	Bacterial invasion of epithelial cells	2.77961
	map05134	Legionellosis	1.88692
	map05132	Salmonella infection	1.77022
	map05131	Shigellosis	2.38938
	map05150	Staphylococcus aureus infection	2.2029
	map05152	Tuberculosis	2.23661
		Drug efflux transporter/pump		M00707	Multidrug resistance, SmdAB/MdlAB transporter	-1.85676
				M00699	Multidrug resistance, efflux pump AmeABC	1.81134
				M00720	Multidrug resistance, efflux pump VexEF-TolC	2.22889
				M00712	Multidrug resistance, efflux pump YkkCD	3.54316
				M00706	Multidrug resistance, EfrAB transporter	2.01705
				M00708	Multidrug resistance, PatAB transporter	2.53054
				M00718	Multidrug resistance, efflux pump MexAB-OprM	2.37938
				M00754	Nisin resistance, phage shock protein homolog LiaH	2.09186
		Saccharide, polyol, and lipid transport system		M00207	Putative multiple sugar transport system	-2.78993
				M00221	Putative simple sugar transport system	-2.32844
				M00670	Mce transport system	2.91443
		Mineral and organic ion transport syste		M00192	Putative thiamine transport system	-1.80665
				M00188	NitT/TauT family transport system	-2.03665
		Bacterial secretion system		M00571	AlgE-type Mannuronan C-5-Epimerase transport system	2.2891
				M00326	RTX toxin transport system	1.94331
		Metallic cation, iron-siderophore and vitamin B12 transport system		M00247	Putative ABC transport system	-2.34011

## Sheet: Table S9
Supplementary Table 9 Spearman’s rank correlation between Urate degradation-associated KOs and genera.
Urate degradation-associated KOs	Genus	Spearman's rho	P-value	Adjust P-value
K01466-allB	Acetivibrio	-0.0564344	0.507791	0.687365
K01466-allB	Acidihalobacter	0.34781	2.54597e-05	0.000164256
K01466-allB	Akkermansia	-0.0427101	0.616336	0.777366
K01466-allB	Alicycliphilus	0.330515	6.65408e-05	0.000385744
K01466-allB	Allobaculum	0.0514264	0.546223	0.717771
K01466-allB	Alloprevotella	0.1703	0.0442543	0.113838
K01466-allB	Alteromonas	0.164511	0.0520986	0.129438
K01466-allB	Anaerotruncus	0.0307538	0.718319	0.847574
K01466-allB	Aquitalea	0.200264	0.0176729	0.0533521
K01466-allB	Arabia	0.170691	0.0437621	0.113647
K01466-allB	Atlantibacter	0.478181	2.30029e-09	2.74661e-08
K01466-allB	Azospira	0.389734	1.93949e-06	1.41054e-05
K01466-allB	Bdellovibrio	0.21395	0.0111408	0.0362302
K01466-allB	Beduini	0.0483167	0.570784	0.743226
K01466-allB	Bilophila	0.0646651	0.447815	0.638404
K01466-allB	Brachymonas	0.316865	0.000136539	0.000748162
K01466-allB	Budvicia	0.279829	0.000812657	0.0037798
K01466-allB	Buttiauxella	0.401608	8.74554e-07	6.85925e-06
K01466-allB	Cedecea	0.246523	0.00332254	0.0128185
K01466-allB	Citrobacter	0.530367	1.58962e-11	2.89021e-10
K01466-allB	Comamonas	0.155952	0.0657712	0.154388
K01466-allB	Coprobacter	0.215106	0.0107015	0.0352313
K01466-allB	Crenobacter	0.353622	1.81985e-05	0.000120321
K01466-allB	Cronobacter	0.46724	5.89478e-09	6.73689e-08
K01466-allB	Curvibacter	0.411962	4.25673e-07	3.514e-06
K01466-allB	Deinococcus	0.4007	9.30517e-07	7.22732e-06
K01466-allB	Desulfotomaculum	0.0245139	0.773733	0.883005
K01466-allB	Dickeya	0.26983	0.00126387	0.0054847
K01466-allB	Edwardsiella	0.479451	2.05789e-09	2.53279e-08
K01466-allB	Enterobacter	0.363351	1.02206e-05	6.92924e-05
K01466-allB	Erwinia	0.450492	2.338e-08	2.46105e-07
K01466-allB	Erysipelothrix	-0.206216	0.0145076	0.0453361
K01466-allB	Escherichia	0.578015	7.54952e-14	1.83019e-12
K01466-allB	Flavobacterium	-0.169183	0.0456863	0.115662
K01466-allB	Francisella	0.261177	0.00182788	0.00757669
K01466-allB	Franconibacter	0.326136	8.41112e-05	0.000480636
K01466-allB	Fructobacillus	-0.0147085	0.863058	0.935564
K01466-allB	Fusicatenibacter	0.0215827	0.800183	0.89531
K01466-allB	Fusobacterium	0.255722	0.00229237	0.00926881
K01466-allB	Halanaerobium	0.00660615	0.938254	0.976077
K01466-allB	Holdemania	0.0602086	0.479783	0.664059
K01466-allB	Hungatella	0.27702	0.000921526	0.00421269
K01466-allB	Klebsiella	0.30759	0.000218279	0.00113392
K01466-allB	Kluyvera	0.518576	5.27074e-11	8.60529e-10
K01466-allB	Leuconostoc	0.202797	0.0162594	0.0498373
K01466-allB	Luteimonas	0.357565	1.4437e-05	9.70554e-05
K01466-allB	Marinobacter	0.428127	1.31625e-07	1.25424e-06
K01466-allB	Mediterranea	-0.272135	0.00114319	0.00508083
K01466-allB	Merdimonas	0.21462	0.0108841	0.0356855
K01466-allB	Mitsuokella	0.0867431	0.308166	0.488183
K01466-allB	Muribaculum	0.0782314	0.358223	0.546905
K01466-allB	Mycobacterium	0.0965575	0.256419	0.425592
K01466-allB	Nitrosomonas	0.08581	0.313418	0.494421
K01466-allB	Obesumbacterium	0.556087	9.84546e-13	2.07273e-11
K01466-allB	Oceanivirga	0.207737	0.013783	0.0432408
K01466-allB	Ornithobacterium	0.128453	0.130399	0.26477
K01466-allB	Ottowia	0.268212	0.00135537	0.00582957
K01466-allB	Pantoea	0.478301	2.27625e-09	2.74661e-08
K01466-allB	Paraglaciecola	0.355901	1.59252e-05	0.000106168
K01466-allB	Pediococcus	0.0643547	0.450002	0.638404
K01466-allB	Photorhabdus	0.32814	7.55909e-05	0.000435056
K01466-allB	Pluralibacter	0.396345	1.24956e-06	9.52044e-06
K01466-allB	Pragia	0.131493	0.12147	0.255056
K01466-allB	Prevotella	-0.312313	0.000172221	0.000906427
K01466-allB	Prevotellamassilia	-0.317002	0.000135585	0.000748054
K01466-allB	Proteus	0.518668	5.22247e-11	8.60529e-10
K01466-allB	Providencia	0.540808	5.28733e-12	1.00711e-10
K01466-allB	Pseudomonas	0.446461	3.22208e-08	3.30469e-07
K01466-allB	Pyramidobacter	0.0452744	0.595306	0.755944
K01466-allB	Rahnella	0.215171	0.0106773	0.0352313
K01466-allB	Raoultella	0.224062	0.00778407	0.0269578
K01466-allB	Rappaport	0.411948	4.26073e-07	3.514e-06
K01466-allB	Rhodococcus	0.211277	0.0122172	0.0394104
K01466-allB	Ruthenibacterium	-0.00821762	0.923233	0.975331
K01466-allB	Salmonella	0.596969	7.10543e-15	2.27374e-13
K01466-allB	Serratia	0.387739	2.21049e-06	1.59314e-05
K01466-allB	Shewanella	0.187088	0.0268707	0.0762289
K01466-allB	Shigella	0.631274	0	0
K01466-allB	Shimwellia	0.339411	4.08863e-05	0.000251608
K01466-allB	Siccibacter	0.444677	3.7087e-08	3.75565e-07
K01466-allB	Sporobacter	-0.224947	0.00753828	0.0263346
K01466-allB	Succiniclasticum	0.0995567	0.241873	0.412116
K01466-allB	Succinispira	0.100696	0.236498	0.405136
K01466-allB	Sutterella	-0.069056	0.417524	0.608414
K01466-allB	Terribacillus	0.0388054	0.648961	0.800615
K01466-allB	Tetragenococcus	0.278356	0.000868188	0.00401474
K01466-allB	Thauera	0.331437	6.33111e-05	0.0003697
K01466-allB	Thioalkalivibrio	0.343216	3.30446e-05	0.000209807
K01466-allB	Trabulsiella	0.426208	1.51791e-07	1.39578e-06
K01466-allB	Vibrio	0.28853	0.000545926	0.00264691
K01466-allB	Weissella	0.219125	0.00929074	0.0310987
K01466-allB	Yersinia	0.506332	1.74472e-10	2.68418e-09
K01466-allB	Yokenella	0.503244	2.34226e-10	3.40692e-09
K07127-uraH	Acetivibrio	0.102234	0.229379	0.397193
K07127-uraH	Acidihalobacter	0.126516	0.136348	0.272015
K07127-uraH	Akkermansia	0.188871	0.0254258	0.0726237
K07127-uraH	Alicycliphilus	0.199866	0.0179047	0.0538488
K07127-uraH	Allobaculum	0.0465834	0.584696	0.748867
K07127-uraH	Alloprevotella	0.192675	0.0225638	0.0654023
K07127-uraH	Alteromonas	0.155931	0.065808	0.154388
K07127-uraH	Anaerotruncus	0.0713526	0.402169	0.592114
K07127-uraH	Aquitalea	0.0029081	0.972797	0.986116
K07127-uraH	Arabia	-0.067858	0.425668	0.61691
K07127-uraH	Atlantibacter	0.185272	0.0284143	0.0800404
K07127-uraH	Azospira	0.201953	0.016719	0.0510505
K07127-uraH	Bdellovibrio	0.0553144	0.516262	0.693747
K07127-uraH	Beduini	-0.00313208	0.970703	0.986116
K07127-uraH	Bilophila	0.107736	0.20515	0.367601
K07127-uraH	Brachymonas	0.239664	0.00434445	0.0163172
K07127-uraH	Budvicia	0.142925	0.0920631	0.206304
K07127-uraH	Buttiauxella	0.170928	0.0434668	0.113269
K07127-uraH	Cedecea	0.133084	0.116991	0.2476
K07127-uraH	Citrobacter	0.247813	0.00315658	0.0123787
K07127-uraH	Comamonas	0.152429	0.0721899	0.165478
K07127-uraH	Coprobacter	0.196848	0.0197476	0.0586451
K07127-uraH	Crenobacter	0.203837	0.0157083	0.0485199
K07127-uraH	Cronobacter	0.208974	0.0132172	0.0416291
K07127-uraH	Curvibacter	0.182051	0.031337	0.086447
K07127-uraH	Deinococcus	0.125589	0.139267	0.277147
K07127-uraH	Desulfotomaculum	-0.0544398	0.522927	0.698401
K07127-uraH	Dickeya	0.171758	0.0424433	0.110963
K07127-uraH	Edwardsiella	0.236036	0.0049919	0.0184033
K07127-uraH	Enterobacter	0.215938	0.0103947	0.0345051
K07127-uraH	Erwinia	0.131954	0.120158	0.253145
K07127-uraH	Erysipelothrix	0.105376	0.21531	0.381079
K07127-uraH	Escherichia	0.268041	0.00136541	0.00584131
K07127-uraH	Flavobacterium	-0.0419847	0.622342	0.781592
K07127-uraH	Francisella	0.067486	0.428215	0.618361
K07127-uraH	Franconibacter	0.188766	0.0255091	0.0726237
K07127-uraH	Fructobacillus	0.0195196	0.818938	0.904773
K07127-uraH	Fusicatenibacter	0.00733666	0.931441	0.975331
K07127-uraH	Fusobacterium	0.0080911	0.924411	0.975331
K07127-uraH	Halanaerobium	-0.0453007	0.595092	0.755944
K07127-uraH	Holdemania	0.0409628	0.630847	0.786392
K07127-uraH	Hungatella	-0.0132082	0.876911	0.946732
K07127-uraH	Klebsiella	0.158502	0.0614207	0.147557
K07127-uraH	Kluyvera	0.220887	0.00872575	0.0294514
K07127-uraH	Leuconostoc	-0.00832012	0.922278	0.975331
K07127-uraH	Luteimonas	0.175787	0.037756	0.0996858
K07127-uraH	Marinobacter	0.221376	0.00857438	0.0291894
K07127-uraH	Mediterranea	0.157422	0.0632337	0.150756
K07127-uraH	Merdimonas	-0.0520936	0.541022	0.716585
K07127-uraH	Mitsuokella	0.0477993	0.574921	0.744775
K07127-uraH	Muribaculum	0.169852	0.0448243	0.114451
K07127-uraH	Mycobacterium	0.0612209	0.472415	0.656132
K07127-uraH	Nitrosomonas	0.105758	0.213638	0.378959
K07127-uraH	Obesumbacterium	0.253562	0.00250407	0.0100163
K07127-uraH	Oceanivirga	0.0924457	0.277322	0.454627
K07127-uraH	Ornithobacterium	0.0922649	0.278267	0.455243
K07127-uraH	Ottowia	0.0643444	0.450075	0.638404
K07127-uraH	Pantoea	0.221648	0.00849126	0.0290299
K07127-uraH	Paraglaciecola	0.0745171	0.381568	0.57271
K07127-uraH	Pediococcus	0.104707	0.218252	0.385434
K07127-uraH	Photorhabdus	0.0595019	0.484963	0.668914
K07127-uraH	Pluralibacter	0.13564	0.11006	0.237773
K07127-uraH	Pragia	0.153969	0.0693241	0.160329
K07127-uraH	Prevotella	-0.0777008	0.361502	0.550861
K07127-uraH	Prevotellamassilia	-0.0249906	0.769456	0.881897
K07127-uraH	Proteus	0.160947	0.0574744	0.139755
K07127-uraH	Providencia	0.237341	0.00474956	0.0176728
K07127-uraH	Pseudomonas	0.194489	0.0212998	0.0619631
K07127-uraH	Pyramidobacter	0.231797	0.0058566	0.0212967
K07127-uraH	Rahnella	0.157373	0.0633174	0.150756
K07127-uraH	Raoultella	0.0979938	0.24938	0.419126
K07127-uraH	Rappaport	0.223486	0.00794781	0.0274063
K07127-uraH	Rhodococcus	0.2227	0.0081765	0.0280738
K07127-uraH	Ruthenibacterium	-0.00687525	0.935744	0.975755
K07127-uraH	Salmonella	0.178577	0.0347715	0.0936606
K07127-uraH	Serratia	0.19609	0.0202356	0.0595164
K07127-uraH	Shewanella	0.0587509	0.4905	0.672137
K07127-uraH	Shigella	0.267531	0.00139566	0.00592583
K07127-uraH	Shimwellia	0.135562	0.110267	0.237773
K07127-uraH	Siccibacter	0.242533	0.00388692	0.0147371
K07127-uraH	Sporobacter	0.0567252	0.505602	0.685562
K07127-uraH	Succiniclasticum	-0.0401816	0.637382	0.79301
K07127-uraH	Succinispira	-0.0411892	0.628959	0.786392
K07127-uraH	Sutterella	0.101574	0.232417	0.399858
K07127-uraH	Terribacillus	-0.0349284	0.682027	0.818024
K07127-uraH	Tetragenococcus	0.0773976	0.363385	0.552677
K07127-uraH	Thauera	0.169315	0.0455148	0.115593
K07127-uraH	Thioalkalivibrio	0.110634	0.193156	0.353603
K07127-uraH	Trabulsiella	0.181765	0.0316081	0.0865975
K07127-uraH	Vibrio	0.210396	0.0125916	0.0402931
K07127-uraH	Weissella	0.0471329	0.580269	0.747529
K07127-uraH	Yersinia	0.209604	0.0129369	0.040907
K07127-uraH	Yokenella	0.210049	0.0127418	0.0406113
K16839-hpxO	Acetivibrio	-0.107678	0.205397	0.367601
K16839-hpxO	Acidihalobacter	0.521254	4.03062e-11	7.00977e-10
K16839-hpxO	Akkermansia	0.214348	0.0109876	0.0358779
K16839-hpxO	Alicycliphilus	0.426881	1.44409e-07	1.34682e-06
K16839-hpxO	Allobaculum	-0.19524	0.0207949	0.060715
K16839-hpxO	Alloprevotella	-0.117713	0.16601	0.314402
K16839-hpxO	Alteromonas	0.381005	3.41587e-06	2.37626e-05
K16839-hpxO	Anaerotruncus	0.00873431	0.918422	0.975331
K16839-hpxO	Aquitalea	0.584525	3.39728e-14	9.05942e-13
K16839-hpxO	Arabia	0.0399035	0.639715	0.794242
K16839-hpxO	Atlantibacter	0.463217	8.26338e-09	9.05969e-08
K16839-hpxO	Azospira	0.41807	2.75162e-07	2.419e-06
K16839-hpxO	Bdellovibrio	0.177837	0.035543	0.0954175
K16839-hpxO	Beduini	-0.153687	0.0698416	0.161018
K16839-hpxO	Bilophila	-0.0343993	0.686589	0.822262
K16839-hpxO	Brachymonas	0.391232	1.757e-06	1.28954e-05
K16839-hpxO	Budvicia	0.322844	0.00010008	0.000563832
K16839-hpxO	Buttiauxella	0.438214	6.13132e-08	6.13132e-07
K16839-hpxO	Cedecea	0.623858	2.22045e-16	8.45884e-15
K16839-hpxO	Citrobacter	0.481673	1.69168e-09	2.11459e-08
K16839-hpxO	Comamonas	0.256721	0.00220001	0.00897963
K16839-hpxO	Coprobacter	-0.0560197	0.510919	0.689267
K16839-hpxO	Crenobacter	0.403209	7.83627e-07	6.26901e-06
K16839-hpxO	Cronobacter	0.567627	2.61124e-13	5.96856e-12
K16839-hpxO	Curvibacter	0.375916	4.71591e-06	3.25235e-05
K16839-hpxO	Deinococcus	0.232884	0.00562303	0.0205828
K16839-hpxO	Desulfotomaculum	0.091701	0.281228	0.458147
K16839-hpxO	Dickeya	0.713706	0	0
K16839-hpxO	Edwardsiella	0.345513	2.90199e-05	0.000185727
K16839-hpxO	Enterobacter	0.671674	0	0
K16839-hpxO	Erwinia	0.667806	0	0
K16839-hpxO	Erysipelothrix	0.0108157	0.899075	0.966748
K16839-hpxO	Escherichia	0.288924	0.000536005	0.00261466
K16839-hpxO	Flavobacterium	-0.217553	0.00982162	0.0327387
K16839-hpxO	Francisella	-0.140811	0.0970269	0.213246
K16839-hpxO	Franconibacter	0.555004	1.11244e-12	2.28194e-11
K16839-hpxO	Fructobacillus	-0.0960139	0.259119	0.429183
K16839-hpxO	Fusicatenibacter	0.106046	0.212389	0.37758
K16839-hpxO	Fusobacterium	0.0225802	0.791155	0.886448
K16839-hpxO	Halanaerobium	-0.130102	0.125496	0.258563
K16839-hpxO	Holdemania	0.00778342	0.927278	0.975331
K16839-hpxO	Hungatella	0.0165601	0.84602	0.927145
K16839-hpxO	Klebsiella	0.880317	0	0
K16839-hpxO	Kluyvera	0.617283	4.44089e-16	1.54466e-14
K16839-hpxO	Leuconostoc	-0.220825	0.00874523	0.0294514
K16839-hpxO	Luteimonas	0.267459	0.00139998	0.00592583
K16839-hpxO	Marinobacter	0.42812	1.31695e-07	1.25424e-06
K16839-hpxO	Mediterranea	-0.22553	0.00738013	0.0258952
K16839-hpxO	Merdimonas	0.00977895	0.908706	0.972849
K16839-hpxO	Mitsuokella	-0.0732248	0.389902	0.58086
K16839-hpxO	Muribaculum	-0.159193	0.0602842	0.145263
K16839-hpxO	Mycobacterium	-0.269748	0.00126834	0.0054847
K16839-hpxO	Nitrosomonas	0.524067	3.03342e-11	5.39274e-10
K16839-hpxO	Obesumbacterium	0.566489	2.98428e-13	6.63173e-12
K16839-hpxO	Oceanivirga	0.804346	0	0
K16839-hpxO	Ornithobacterium	-0.186304	0.0275284	0.0778187
K16839-hpxO	Ottowia	0.134486	0.113147	0.242668
K16839-hpxO	Pantoea	0.513529	8.68254e-11	1.36197e-09
K16839-hpxO	Paraglaciecola	0.175826	0.0377127	0.0996858
K16839-hpxO	Pediococcus	-0.160396	0.0583454	0.141016
K16839-hpxO	Photorhabdus	0.237103	0.00479301	0.0177519
K16839-hpxO	Pluralibacter	0.705966	0	0
K16839-hpxO	Pragia	0.291649	0.000471889	0.00237428
K16839-hpxO	Prevotella	-0.0983765	0.247527	0.417766
K16839-hpxO	Prevotellamassilia	-0.108651	0.201307	0.362715
K16839-hpxO	Proteus	0.342186	3.50151e-05	0.000218844
K16839-hpxO	Providencia	0.583605	3.81917e-14	9.54792e-13
K16839-hpxO	Pseudomonas	0.415298	3.3578e-07	2.8577e-06
K16839-hpxO	Pyramidobacter	0.156764	0.06436	0.152783
K16839-hpxO	Rahnella	0.553669	1.29208e-12	2.58416e-11
K16839-hpxO	Raoultella	0.728733	0	0
K16839-hpxO	Rappaport	0.451277	2.19548e-08	2.34184e-07
K16839-hpxO	Rhodococcus	0.505775	1.84031e-10	2.77783e-09
K16839-hpxO	Ruthenibacterium	-0.0054955	0.948619	0.977958
K16839-hpxO	Salmonella	0.464668	7.31875e-09	8.24648e-08
K16839-hpxO	Serratia	0.664986	0	0
K16839-hpxO	Shewanella	0.484268	1.34322e-09	1.76161e-08
K16839-hpxO	Shigella	0.289074	0.000532288	0.00261246
K16839-hpxO	Shimwellia	0.518975	5.0651e-11	8.60529e-10
K16839-hpxO	Siccibacter	0.463211	8.26697e-09	9.05969e-08
K16839-hpxO	Sporobacter	-0.00699532	0.934624	0.975755
K16839-hpxO	Succiniclasticum	0.0350094	0.68133	0.818024
K16839-hpxO	Succinispira	0.0885026	0.298419	0.478427
K16839-hpxO	Sutterella	0.056138	0.510025	0.689223
K16839-hpxO	Terribacillus	0.0514033	0.546403	0.717771
K16839-hpxO	Tetragenococcus	0.0362214	0.670928	0.815718
K16839-hpxO	Thauera	0.266164	0.00147989	0.00623113
K16839-hpxO	Thioalkalivibrio	0.230981	0.00603751	0.0216592
K16839-hpxO	Trabulsiella	0.765671	0	0
K16839-hpxO	Vibrio	0.393774	1.48418e-06	1.09939e-05
K16839-hpxO	Weissella	-0.0623336	0.464388	0.650631
K16839-hpxO	Yersinia	0.469394	4.91055e-09	5.69339e-08
K16839-hpxO	Yokenella	0.587742	2.26485e-14	6.24788e-13
K16840-hpxQ	Acetivibrio	-0.109389	0.198244	0.358002
K16840-hpxQ	Acidihalobacter	0.505572	1.87646e-10	2.77994e-09
K16840-hpxQ	Akkermansia	0.199619	0.0180494	0.0540806
K16840-hpxQ	Alicycliphilus	0.482466	1.57686e-09	2.00236e-08
K16840-hpxQ	Allobaculum	-0.246413	0.00333713	0.0128185
K16840-hpxQ	Alloprevotella	-0.154651	0.0680844	0.159262
K16840-hpxQ	Alteromonas	0.43525	7.69387e-08	7.59888e-07
K16840-hpxQ	Anaerotruncus	-0.0465393	0.585053	0.748867
K16840-hpxQ	Aquitalea	0.571424	1.66978e-13	3.92888e-12
K16840-hpxQ	Arabia	-0.00711467	0.933511	0.975755
K16840-hpxQ	Atlantibacter	0.492735	6.2436e-10	8.61186e-09
K16840-hpxQ	Azospira	0.426846	1.44784e-07	1.34682e-06
K16840-hpxQ	Bdellovibrio	0.184678	0.0289351	0.0812212
K16840-hpxQ	Beduini	-0.205823	0.0147003	0.0457596
K16840-hpxQ	Bilophila	-0.0836324	0.325902	0.510218
K16840-hpxQ	Brachymonas	0.420986	2.22739e-07	2.0249e-06
K16840-hpxQ	Budvicia	0.314771	0.000152001	0.000811122
K16840-hpxQ	Buttiauxella	0.417307	2.90713e-07	2.52794e-06
K16840-hpxQ	Cedecea	0.595788	8.21565e-15	2.52789e-13
K16840-hpxQ	Citrobacter	0.496078	4.58714e-10	6.4381e-09
K16840-hpxQ	Comamonas	0.210802	0.0124177	0.0398964
K16840-hpxQ	Coprobacter	-0.139461	0.100306	0.21865
K16840-hpxQ	Crenobacter	0.395284	1.34177e-06	1.01266e-05
K16840-hpxQ	Cronobacter	0.588082	2.17604e-14	6.21725e-13
K16840-hpxQ	Curvibacter	0.38297	3.0114e-06	2.13196e-05
K16840-hpxQ	Deinococcus	0.247359	0.00321411	0.0125429
K16840-hpxQ	Desulfotomaculum	0.00775733	0.927521	0.975331
K16840-hpxQ	Dickeya	0.689919	0	0
K16840-hpxQ	Edwardsiella	0.419002	2.57254e-07	2.2867e-06
K16840-hpxQ	Enterobacter	0.635299	0	0
K16840-hpxQ	Erwinia	0.642816	0	0
K16840-hpxQ	Erysipelothrix	0.05992	0.481894	0.66583
K16840-hpxQ	Escherichia	0.335032	5.20591e-05	0.000311612
K16840-hpxQ	Flavobacterium	-0.238794	0.0044924	0.016794
K16840-hpxQ	Francisella	-0.168158	0.0470338	0.118697
K16840-hpxQ	Franconibacter	0.549196	2.12363e-12	4.14368e-11
K16840-hpxQ	Fructobacillus	-0.115481	0.174245	0.324843
K16840-hpxQ	Fusicatenibacter	0.127069	0.134629	0.270612
K16840-hpxQ	Fusobacterium	0.00187632	0.982446	0.98987
K16840-hpxQ	Halanaerobium	-0.224704	0.00760506	0.0264524
K16840-hpxQ	Holdemania	-0.0952177	0.263108	0.433993
K16840-hpxQ	Hungatella	0.00379875	0.96447	0.983252
K16840-hpxQ	Klebsiella	0.864114	0	0
K16840-hpxQ	Kluyvera	0.634705	0	0
K16840-hpxQ	Leuconostoc	-0.264492	0.0015892	0.00662215
K16840-hpxQ	Luteimonas	0.276529	0.000941882	0.00428128
K16840-hpxQ	Marinobacter	0.404503	7.16819e-07	5.79247e-06
K16840-hpxQ	Mediterranea	-0.249629	0.00293551	0.0115685
K16840-hpxQ	Merdimonas	0.0281356	0.741411	0.86336
K16840-hpxQ	Mitsuokella	-0.122923	0.147926	0.29148
K16840-hpxQ	Muribaculum	-0.255272	0.00233503	0.00938706
K16840-hpxQ	Mycobacterium	-0.278051	0.00088009	0.00404639
K16840-hpxQ	Nitrosomonas	0.516688	6.35896e-11	1.01743e-09
K16840-hpxQ	Obesumbacterium	0.583961	3.64153e-14	9.3975e-13
K16840-hpxQ	Oceanivirga	0.795277	0	0
K16840-hpxQ	Ornithobacterium	-0.241979	0.0039717	0.0149875
K16840-hpxQ	Ottowia	0.130366	0.124726	0.258499
K16840-hpxQ	Pantoea	0.561766	5.15588e-13	1.11478e-11
K16840-hpxQ	Paraglaciecola	0.18001	0.0333181	0.0903541
K16840-hpxQ	Pediococcus	-0.231562	0.00590813	0.0213869
K16840-hpxQ	Photorhabdus	0.28211	0.000733074	0.00342959
K16840-hpxQ	Pluralibacter	0.710187	0	0
K16840-hpxQ	Pragia	0.315456	0.000146771	0.000793359
K16840-hpxQ	Prevotella	-0.0719549	0.398197	0.587745
K16840-hpxQ	Prevotellamassilia	-0.0870116	0.306665	0.486868
K16840-hpxQ	Proteus	0.334849	5.25845e-05	0.000311612
K16840-hpxQ	Providencia	0.60342	3.10862e-15	1.03621e-13
K16840-hpxQ	Pseudomonas	0.420647	2.28315e-07	2.05227e-06
K16840-hpxQ	Pyramidobacter	0.156557	0.0647167	0.153176
K16840-hpxQ	Rahnella	0.616249	4.44089e-16	1.54466e-14
K16840-hpxQ	Raoultella	0.795441	0	0
K16840-hpxQ	Rappaport	0.453715	1.80383e-08	1.95009e-07
K16840-hpxQ	Rhodococcus	0.489625	8.29282e-10	1.12445e-08
K16840-hpxQ	Ruthenibacterium	-0.0851768	0.317016	0.498256
K16840-hpxQ	Salmonella	0.449903	2.45091e-08	2.5464e-07
K16840-hpxQ	Serratia	0.672361	0	0
K16840-hpxQ	Shewanella	0.501341	2.80413e-10	4.00591e-09
K16840-hpxQ	Shigella	0.335521	5.06833e-05	0.000308777
K16840-hpxQ	Shimwellia	0.533751	1.1172e-11	2.0785e-10
K16840-hpxQ	Siccibacter	0.474766	3.09655e-09	3.643e-08
K16840-hpxQ	Sporobacter	-0.0316122	0.710802	0.841185
K16840-hpxQ	Succiniclasticum	-0.0411477	0.629305	0.786392
K16840-hpxQ	Succinispira	0.00508671	0.952436	0.979442
K16840-hpxQ	Sutterella	0.0398269	0.640357	0.794242
K16840-hpxQ	Terribacillus	-0.0189913	0.823759	0.906881
K16840-hpxQ	Tetragenococcus	-0.0202744	0.812065	0.902109
K16840-hpxQ	Thauera	0.300203	0.000313736	0.0016089
K16840-hpxQ	Thioalkalivibrio	0.231352	0.00595473	0.0214585
K16840-hpxQ	Trabulsiella	0.766983	0	0
K16840-hpxQ	Vibrio	0.414495	3.55591e-07	2.99445e-06
K16840-hpxQ	Weissella	-0.0769758	0.366013	0.555618
K16840-hpxQ	Yersinia	0.488815	8.92472e-10	1.18996e-08
K16840-hpxQ	Yokenella	0.590951	1.5099e-14	4.47379e-13
K16842-hpxB	Acetivibrio	0.230581	0.00612807	0.0217887
K16842-hpxB	Acidihalobacter	0.286325	0.000604568	0.00287889
K16842-hpxB	Akkermansia	0.204863	0.0151805	0.0470713
K16842-hpxB	Alicycliphilus	0.31476	0.000152085	0.000811122
K16842-hpxB	Allobaculum	-0.0972566	0.252976	0.421626
K16842-hpxB	Alloprevotella	0.251193	0.00275651	0.0109169
K16842-hpxB	Alteromonas	0.347997	2.51891e-05	0.000163832
K16842-hpxB	Anaerotruncus	0.271024	0.00119994	0.0052547
K16842-hpxB	Aquitalea	0.229982	0.00626601	0.0221806
K16842-hpxB	Arabia	0.314416	0.000154776	0.000820007
K16842-hpxB	Atlantibacter	0.243022	0.00381341	0.0145273
K16842-hpxB	Azospira	0.247034	0.00325594	0.0126444
K16842-hpxB	Bdellovibrio	0.0514387	0.546127	0.717771
K16842-hpxB	Beduini	-0.0391047	0.646435	0.799895
K16842-hpxB	Bilophila	0.282773	0.0007113	0.0033473
K16842-hpxB	Brachymonas	0.26449	0.00158932	0.00662215
K16842-hpxB	Budvicia	0.196695	0.0198449	0.0586451
K16842-hpxB	Buttiauxella	0.203553	0.0158571	0.0487911
K16842-hpxB	Cedecea	0.307287	0.000221595	0.00114372
K16842-hpxB	Citrobacter	0.273976	0.00105446	0.00471267
K16842-hpxB	Comamonas	0.054728	0.520726	0.696624
K16842-hpxB	Coprobacter	0.220772	0.00876178	0.0294514
K16842-hpxB	Crenobacter	0.275282	0.000995432	0.00447385
K16842-hpxB	Cronobacter	0.275733	0.000975736	0.0044101
K16842-hpxB	Curvibacter	0.177585	0.0358091	0.0958102
K16842-hpxB	Deinococcus	0.161717	0.0562766	0.13768
K16842-hpxB	Desulfotomaculum	0.393914	1.47041e-06	1.09937e-05
K16842-hpxB	Dickeya	0.410089	4.85766e-07	3.96544e-06
K16842-hpxB	Edwardsiella	0.181306	0.0320481	0.0875034
K16842-hpxB	Enterobacter	0.323018	9.91727e-05	0.000562682
K16842-hpxB	Erwinia	0.335426	5.09481e-05	0.000308777
K16842-hpxB	Erysipelothrix	-0.11765	0.16624	0.314402
K16842-hpxB	Escherichia	0.195734	0.020468	0.0599794
K16842-hpxB	Flavobacterium	-0.0732676	0.389624	0.58086
K16842-hpxB	Francisella	-0.201157	0.0171633	0.0522076
K16842-hpxB	Franconibacter	0.287155	0.000581829	0.00280399
K16842-hpxB	Fructobacillus	-0.255704	0.00229403	0.00926881
K16842-hpxB	Fusicatenibacter	0.230728	0.00609476	0.021767
K16842-hpxB	Fusobacterium	0.153959	0.0693425	0.160329
K16842-hpxB	Halanaerobium	-0.0323025	0.704776	0.83653
K16842-hpxB	Holdemania	0.232829	0.00563453	0.0205828
K16842-hpxB	Hungatella	0.38243	3.1177e-06	2.18786e-05
K16842-hpxB	Klebsiella	0.416455	3.09061e-07	2.65859e-06
K16842-hpxB	Kluyvera	0.331992	6.14366e-05	0.000361392
K16842-hpxB	Leuconostoc	-0.167331	0.0481445	0.119986
K16842-hpxB	Luteimonas	0.157791	0.0626092	0.149962
K16842-hpxB	Marinobacter	0.259846	0.00193256	0.00792844
K16842-hpxB	Mediterranea	-0.319956	0.000116376	0.000646535
K16842-hpxB	Merdimonas	0.29803	0.000348426	0.00176418
K16842-hpxB	Mitsuokella	-0.260078	0.00191389	0.00789235
K16842-hpxB	Muribaculum	0.12862	0.129898	0.264424
K16842-hpxB	Mycobacterium	-0.290052	0.000508545	0.0025184
K16842-hpxB	Nitrosomonas	0.289992	0.000509975	0.0025184
K16842-hpxB	Obesumbacterium	0.291369	0.000478128	0.00239064
K16842-hpxB	Oceanivirga	0.430489	1.10306e-07	1.07616e-06
K16842-hpxB	Ornithobacterium	-0.0800028	0.347409	0.535346
K16842-hpxB	Ottowia	0.0550351	0.518386	0.694654
K16842-hpxB	Pantoea	0.270985	0.00120201	0.0052547
K16842-hpxB	Paraglaciecola	0.121387	0.153094	0.29872
K16842-hpxB	Pediococcus	-0.134365	0.113475	0.242668
K16842-hpxB	Photorhabdus	0.0990639	0.244222	0.414323
K16842-hpxB	Pluralibacter	0.334932	5.23449e-05	0.000311612
K16842-hpxB	Pragia	0.103047	0.22568	0.395282
K16842-hpxB	Prevotella	-0.483183	1.47958e-09	1.90913e-08
K16842-hpxB	Prevotellamassilia	-0.398457	1.08369e-06	8.33604e-06
K16842-hpxB	Proteus	0.109737	0.196813	0.357712
K16842-hpxB	Providencia	0.246324	0.00334884	0.0128185
K16842-hpxB	Pseudomonas	0.189337	0.025059	0.0718537
K16842-hpxB	Pyramidobacter	0.102847	0.226584	0.395282
K16842-hpxB	Rahnella	0.348717	2.41712e-05	0.0001585
K16842-hpxB	Raoultella	0.385626	2.53649e-06	1.81178e-05
K16842-hpxB	Rappaport	0.200966	0.0172708	0.0523357
K16842-hpxB	Rhodococcus	0.271315	0.00118484	0.00523685
K16842-hpxB	Ruthenibacterium	0.286484	0.000600132	0.00287489
K16842-hpxB	Salmonella	0.310844	0.000185475	0.000969803
K16842-hpxB	Serratia	0.315607	0.000145646	0.000792633
K16842-hpxB	Shewanella	0.340379	3.87398e-05	0.000240247
K16842-hpxB	Shigella	0.175126	0.0384927	0.101297
K16842-hpxB	Shimwellia	0.253407	0.00251989	0.0100294
K16842-hpxB	Siccibacter	0.209905	0.0128044	0.0406489
K16842-hpxB	Sporobacter	-0.0661048	0.43775	0.629856
K16842-hpxB	Succiniclasticum	0.375072	4.97243e-06	3.39995e-05
K16842-hpxB	Succinispira	0.402948	7.97848e-07	6.31959e-06
K16842-hpxB	Sutterella	-0.228699	0.00657068	0.0231566
K16842-hpxB	Terribacillus	0.322648	0.000101115	0.000565681
K16842-hpxB	Tetragenococcus	0.00769031	0.928145	0.975331
K16842-hpxB	Thauera	0.144929	0.087547	0.198407
K16842-hpxB	Thioalkalivibrio	0.181834	0.0315428	0.0865975
K16842-hpxB	Trabulsiella	0.342197	3.49938e-05	0.000218844
K16842-hpxB	Vibrio	0.285624	0.000624375	0.00295562
K16842-hpxB	Weissella	-0.0995049	0.242118	0.412116
K16842-hpxB	Yersinia	0.212147	0.0118574	0.0384045
K16842-hpxB	Yokenella	0.299201	0.00032931	0.00167801

## Sheet: Table S10
Supplementary Table 10 Urate degradation-associated species in KEGG database.
Phylum (Species number)	Species	K00365	K16838	K16839	K22879	K07127	K13485	K16838	K16840	K01466	K16842	K01477
Proteobacteria (706)	Acetobacter_aceti				2	2	2
	Acetobacter_oryzifermentans				1	1	1
	Acetobacter_pasteurianus				9	9	9
	Acetobacter_persici				1	1	1
	Acetobacter_pomorum				1	1	1
	Acetobacter_senegalensis				1	1	1
	Acetobacter_tropicalis				1	1	1
	Achromobacter_denitrificans				1					1
	Achromobacter_insolitus				1					1
	Achromobacter_sp._AONIH1				1	1
	Achromobacter_spanius				1	1
	Achromobacter_xylosoxidans				6					6
	Acidiphilium_cryptum					1	1
	Acidiphilium_multivorum					1	1
	Acidithiobacillus_ferrivorans					1
	Acidovorax_avenae				1	1
	Acidovorax_carolinensis				4	4
	Acidovorax_citrulli				2	2
	Acidovorax_ebreus				1	1
	Acidovorax_sp._JS42				1	1
	Acidovorax_sp._KKS102					1
	Acidovorax_sp._RAC01					1
	Acinetobacter_baumannii			22		22			22		22	22
	Acinetobacter_calcoaceticus			2		2			2		2	2
	Acinetobacter_equi			1		1			1		1	1
	Acinetobacter_haemolyticus			2		2			2		2	2
	Acinetobacter_indicus			1		1			1		1	1
	Acinetobacter_johnsonii					2
	Acinetobacter_junii			1		1			1		1	1
	Acinetobacter_lactucae			1		1			1		1	1
	Acinetobacter_larvae			1		1			1		1	1
	Acinetobacter_nosocomialis			2		2			2		2	2
	Acinetobacter_oleivorans			1		1			1		1	1
	Acinetobacter_pittii			2		2			2		2	2
	Acinetobacter_schindleri			2		2			2		2	2
	Acinetobacter_soli			2		2			2		2	2
	Acinetobacter_sp._ADP1			2		2			2		2	2
	Acinetobacter_sp._DUT-2			1		1			1		1	1
	Acinetobacter_sp._TTH0-4					1
	Actinobacillus_pleuropneumoniae					3
	Advenella_kashmirensis				1
	Advenella_mimigardefordensis				1					1
	Aeromonas_media					2
	Aggregatibacter_actinomycetemcomitans					7
	Aggregatibacter_aphrophilus					2
	Agrobacterium_fabrum				2	2
	Agrobacterium_radiobacter				1	1				1
	Agrobacterium_rhizogenes				1	1
	Agrobacterium_sp._H13-3					1
	Agrobacterium_sp._RAC06					1				1
	Agrobacterium_tumefaciens				3	3				3
	Agrobacterium_vitis				1	1				1
	Ahniella_affigens					1						1
	Alcaligenes_faecalis					3	3			3
	Alcanivorax_dieselolei					1						1
	Alcanivorax_xenomutans					1						1
	Alicycliphilus_denitrificans				2	2
	Allochromatium_vinosum					1
	Alteromonas_addita					1			1
	Alteromonas_australica					2			2
	Alteromonas_macleodii					4			4
	Alteromonas_mediterranea					9			9
	Alteromonas_naphthalenivorans					1			1
	Alteromonas_stellipolaris					2			2
	Aminobacter_aminovorans				2	2
	Aminobacter_sp._MSH1				1	1				1
	Antarctobacter_heliothermus					1
	Aquabacterium_olei					1
	Aquaspirillum_sp._LM1					1	1					1
	Archangium_gephyra					1				1		1
	Arcobacter_nitrofigilis											1
	Arcobacter_sp._L											1
	Asaia_bogorensis				1	1	1
	Asticcacaulis_excentricus				1	1	1
	Aureimonas_sp._AU20					1
	Azoarcus_communis					1	1					1
	Azoarcus_olearius					1	1					1
	Azoarcus_sp._KH32C											1
	Azoarcus_sp._SY39											1
	Azorhizobium_caulinodans				1	1
	Azospirillum_brasilense				4	4
	Azospirillum_lipoferum				1	1	1
	Azospirillum_sp._B510				1	1	1
	Azospirillum_sp._M2T2B2					1	1
	Azospirillum_sp._TSH58				1	1
	Azospirillum_thiophilum					1	1
	Azotobacter_chroococcum					1						1
	Azotobacter_vinelandii					3						3
	Bacterioplanes_sanyensis					1			1			1
	Bacteriovorax_stolpii					1
	Bartonella_apis				1	1	1
	Beijerinckia_indica				1
	Betaproteobacteria_bacterium					1	1
	Blastomonas_sp._RAC04					1
	Bordetella_avium				1	1
	Bordetella_bronchiseptica									5
	Bordetella_hinzii				1
	Bordetella_holmesii				2
	Bordetella_parapertussis									2
	Bordetella_pseudohinzii				1
	Bordetella_trematum									1
	Bosea_sp._PAMC_26642				1	1				1
	Bosea_sp._RAC05				1	1
	Bosea_vaviloviae				1	1
	Bradymonas_sediminis					1				1		1
	Bradyrhizobium_diazoefficiens				1		1
	Bradyrhizobium_japonicum				2		2
	Bradyrhizobium_oligotrophicum				1	1
	Bradyrhizobium_sp._BTAi1				1	1
	Bradyrhizobium_sp._CCGE-LA001						1
	Bradyrhizobium_sp._ORS_278				1	1
	Bradyrhizobium_sp._ORS_285				1	1
	Bradyrhizobium_sp._S23321				1		1
	Brenneria_goodwinii				1
	Brevundimonas_naejangsanensis					1
	Brevundimonas_sp._GW460-12-10-14-LB2					1
	Brucella_abortus					11
	Brucella_canis					5
	Brucella_ceti					2
	Brucella_melitensis					7
	Brucella_microti					1
	Brucella_ovis					1
	Brucella_pinnipedialis					2
	Brucella_suis					12
	Brucella_vulpis					1
	Burkholderia_ambifaria				2	2	2					2
	Burkholderia_cenocepacia				7	7	7					7
	Burkholderia_cepacia				4	4	4					4
	Burkholderia_contaminans					1	1					1
	Burkholderia_diffusa					1	1					1
	Burkholderia_dolosa					1	1					1
	Burkholderia_gladioli					2	2					2
	Burkholderia_glumae				3	3	3					3
	Burkholderia_insecticola					1	1					1
	Burkholderia_lata				1	1	1			1		1
	Burkholderia_latens					1	1					1
	Burkholderia_mallei						11					11
	Burkholderia_metallica				1	1	1					1
	Burkholderia_multivorans				4	4	4					4
	Burkholderia_oklahomensis					2	2					2
	Burkholderia_plantarii				1	1	1					1
	Burkholderia_pseudomallei					17	17			17		17
	Burkholderia_pseudomultivorans				1	1	1					1
	Burkholderia_pyrrocinia					1	1					1
	Burkholderia_seminalis				1	1	1					1
	Burkholderia_sp._2002721687				1	1	1					1
	Burkholderia_sp._Bp5365				1	1	1					1
	Burkholderia_sp._CCGE1001					1	1					1
	Burkholderia_sp._CCGE1002				1	1	1					1
	Burkholderia_sp._CCGE1003					1	1					1
	Burkholderia_sp._HB1					1	1					1
	Burkholderia_sp._KJ006				1	1	1					1
	Burkholderia_sp._OLGA172					1	1					1
	Burkholderia_sp._PAMC_26561					1	1					1
	Burkholderia_sp._RPE67					1	1					1
	Burkholderia_sp._YI23					1	1					1
	Burkholderia_stabilis				1	1	1			1		1
	Burkholderia_stagnalis					1	1					1
	Burkholderia_territorii					1	1					1
	Burkholderia_thailandensis				10	10	10					10
	Burkholderia_ubonensis					1	1					1
	Burkholderia_vietnamiensis				2	2	2					2
	Campylobacter_coli					9
	Campylobacter_jejuni					24
	Candidatus_Ishikawaella										1
	Candidatus_Pantoea										2
	Candidatus_Puniceispirillum					1	1					1
	Candidatus_Tachikawaea										1
	Candidatus_Thioglobus					1
	Candidatus_Tokpelaia					1
	Castellaniella_defragrans					2	2					2
	Caulobacter_henricii					1	1
	Caulobacter_segnis					1	1
	Caulobacter_sp._K31					1	1
	Caulobacter_vibrioides					2	2
	Cedecea_neteri										3
	Celeribacter_ethanolicus					1
	Celeribacter_indicus				1	1				1
	Celeribacter_manganoxidans				1	1						1
	Celeribacter_marinus					1
	Cellvibrio_japonicus					1
	Cellvibrio_sp._PSBB006					1			1
	Cellvibrio_sp._PSBB023					1			1
	Chania_multitudinisentens					1
	Chelativorans_sp._BNC1					1				1
	Chelatococcus_daeguensis					1
	Chelatococcus_sp._CO-6					1				1
	Chondromyces_crocatus				1	1			1	1		1
	Chromohalobacter_salexigens			1		1
	Citrobacter_braakii									2
	Citrobacter_freundii									2
	Citrobacter_rodentium					1
	Cobetia_marina					1	1
	Collimonas_arenae					1
	Collimonas_fungivorans					1
	Collimonas_pratensis					1
	Colwellia_psychrerythraea					1			1	1		1
	Colwellia_sp._Arc7-D					1			1
	Colwellia_sp._MT41					1			1	1		1
	Colwellia_sp._PAMC_20917					1			1
	Colwellia_sp._PAMC_21821					1			1		1
	Comamonas_kerstersii				1	1
	Comamonas_testosteroni				3	3	3
	Confluentimicrobium_sp._EMB200-NS6					1
	Corallococcus_coralloides				1	1			1	1		1
	Cronobacter_condimenti					1
	Cronobacter_dublinensis					1
	Cronobacter_malonaticus					2
	Cronobacter_muytjensii					1
	Cronobacter_sakazakii					4
	Cronobacter_turicensis					1
	Cronobacter_universalis					1
	Cupriavidus_basilensis				2	2	2			2
	Cupriavidus_gilardii				1	1	1
	Cupriavidus_metallidurans					1	1
	Cupriavidus_necator				2	2	2					2
	Cupriavidus_pinatubonensis				1	1	1
	Cupriavidus_sp._NH9				1	1	1
	Cupriavidus_sp._USMAA1020				1	1	1
	Cupriavidus_sp._USMAA2-4				1	1	1
	Cupriavidus_sp._USMAHM13				1	1	1
	Cupriavidus_taiwanensis				1	1	1
	Cystobacter_fuscus				1	1			1	1		1
	Defluviimonas_alba				1	1
	Delftia_acidovorans				2	2
	Delftia_sp._Cs1-4				1	1
	Delftia_sp._HK171				1	1
	Delftia_tsuruhatensis				1	1
	Devosia_sp._H5989					1				1		1
	Devosia_sp._I507					1				1
	Diaphorobacter_polyhydroxybutyrativorans				1	1
	Dickeya_chrysanthemi			2		2			2		2
	Dickeya_dadantii					1			1		1
	Dickeya_dianthicola			1		1			1		1
	Dickeya_fangzhongdai			1		1			1		1
	Dickeya_paradisiaca				1						1
	Dickeya_solani			2		2			2		2
	Dickeya_zeae								2		2
	Dinoroseobacter_shibae					1
	Donghicola_sp._JLT3646					1
	Edwardsiella_anguillarum					1
	Edwardsiella_hoshinae					1
	Edwardsiella_piscicida					1
	Edwardsiella_sp._EA181011					1
	Edwardsiella_sp._LADL05-105					1
	Edwardsiella_tarda					2
	Ensifer_adhaerens				3	3				3		3
	Ensifer_sojae					1
	Enterobacter_asburiae			3		3			3		3
	Enterobacter_cloacae			10		10			10		10
	Enterobacter_cloacae_complex_sp._35734			1		1			1		1
	Enterobacter_hormaechei					8
	Enterobacter_kobei			2		2			2		2
	Enterobacter_ludwigii			1		1			1		1
	Enterobacter_sp._638					1
	Enterobacter_sp._E20			1		1			1		1
	Enterobacter_sp._FY-07										1
	Enterobacter_sp._R4-368										1
	Enterobacteriaceae_bacterium			1	1	2			1		1
	Epibacterium_mobile					1
	Erwinia_amylovora			2		2			2		2
	Erwinia_billingiae			1	1	1			1	1	1
	Erwinia_gerundensis			1		1			1		1
	Erwinia_pyrifoliae			2		2			2		2
	Erwinia_sp._Ejp617			1		1			1		1
	Erwinia_tasmaniensis			1		1			1		1
	Erythrobacter_sp._s21-N3					1
	Escherichia_albertii					1
	Escherichia_coli					66				66
	Francisella_philomiragia					7
	Frateuria_aurantia					1	1					1
	Gemmobacter_sp._HYN0069					1
	Gibbsiella_quercinecans			1	1	1			1		1
	Gilliamella_apicola									1
	Glaciecola_sp._4H-3-7+YE-5					1			1
	Gluconacetobacter_diazotrophicus				2		2
	Gluconobacter_albidus				1	1	1			1
	Gluconobacter_oxydans				4	4	4
	Granulibacter_bethesdensis					4	4
	Granulosicoccus_antarcticus					1
	Grimontia_hollisae					1
	Gynuella_sunshinyii					1			1
	Hafnia_alvei					2
	Hahella_chejuensis					2			2	2		2
	Halioglobus_japonicus					1			1			1
	Halomonas_aestuarii					1
	Halomonas_beimenensis					1
	Halomonas_campaniensis				1	1
	Halomonas_chromatireducens					1
	Halomonas_elongata					1
	Halomonas_huangheensis					1
	Halomonas_hydrothermalis				1	1
	Halomonas_sp._1513					1
	Halomonas_sp._GFAJ-1					1
	Halomonas_sp._KO116					1
	Halomonas_sp._R57-5					1
	Halomonas_sp._SF2003					1	1
	Halotalea_alkalilenta			1	1	1	1
	Halothiobacillus_neapolitanus					1
	Halothiobacillus_sp._LS2					1			1			1
	Hartmannibacter_diazotrophicus				1	1	1
	Herbaspirillum_hiltneri				1	1
	Herbaspirillum_rubrisubalbicans				1	1
	Herbaspirillum_seropedicae				2	2
	Herbaspirillum_sp._meg3				1	1
	Herminiimonas_arsenicoxydans					1
	Hoeflea_sp._IMCC20628					1
	Hydrogenophaga_sp._LPB0072					1
	Hydrogenophaga_sp._PBC					1
	Hydrogenophaga_sp._RAC07					1
	Jannaschia_sp._CCS1					1				1
	Janthinobacterium_agaricidamnosum					1
	Janthinobacterium_sp._1_2014MBL_MicDiv					1
	Janthinobacterium_sp._LM6					1
	Janthinobacterium_sp._Marseille					1
	Janthinobacterium_svalbardensis					1
	Ketogulonicigenium_robustum			1	1	1
	Ketogulonicigenium_vulgare			2	2	2
	Klebsiella_aerogenes			3		3			3		3
	Klebsiella_michiganensis			5		5			5		5
	Klebsiella_oxytoca			3		3			3	3	3
	Klebsiella_pneumoniae			27		27			27	27	27
	Klebsiella_quasipneumoniae			1		1			1		1
	Klebsiella_quasivariicola			1		1			1		1
	Klebsiella_variicola			4		4			4		4
	Kluyvera_georgiana					2			2
	Kluyvera_intermedia										1
	Komagataeibacter_europaeus				1	1	1			1
	Komagataeibacter_medellinensis				1	1	1
	Komagataeibacter_nataicola				1	1	1
	Komagataeibacter_xylinus				1	1	1			1
	Kosakonia_cowanii					1					1
	Kosakonia_oryzae			1		1			1		1
	Kosakonia_radicincitans			1	1	1			1		1
	Kosakonia_sacchari										1
	Kozakia_baliensis				1	1	1
	Kushneria_konosiri			1		1	1
	Kushneria_marisflavi			1		1	1
	Labilithrix_luteola					1				1		1
	Labrenzia_aggregata					2
	Labrenzia_sp._CP4					1
	Labrenzia_sp._VG12					1
	Leclercia_adecarboxylata					1
	Leclercia_sp._LSNIH3					1
	Leisingera_methylohalidivorans					1
	Lelliottia_amnigena					1
	Lelliottia_jeotgali					1
	Lelliottia_nimipressuralis			1		1			1		1
	Lelliottia_sp._WB101					1
	Leptothrix_cholodnii					1
	Limnohabitans_sp._103DPR2					1
	Limnohabitans_sp._63ED37-2					1
	Mannheimia_haemolytica									10
	Mannheimia_varigena									3
	Marinobacter_salarius					1			1			1
	Marinobacterium_aestuarii					1						1
	Marinomonas_mediterranea			1		1
	Marinomonas_posidonica			1		1
	Marinomonas_sp._MWYL1			1		1
	Marinovum_algicola					1
	Martelella_endophytica				1	1				1		1
	Martelella_mediterranea				1	1						1
	Martelella_sp._AD-3				1	1				1		1
	Massilia_armeniaca					1
	Massilia_sp._NR_4-1					1
	Massilia_sp._WG5					1
	Massilia_timonae					1
[truncated: 768 more rows]

[truncated: 5 more sheets: Table S11, Table S12, Table S13, Table S14, Table S15]
